# Supplementary material for: Indole-acetaldehyde from Rothia mucilaginosa activates the PXR/NRF2 axis to enhance alveolar macrophage phagocytosis and protect against ARDS
Source: Respir Res. 2026 Feb 19;27:112. doi: 10.1186/s12931-026-03551-3 (PMC12961788; doi:10.1186/s12931-026-03551-3)
Supplement: Supplementary file 1 — Supplementary Material 1. [file 12931_2026_3551_MOESM1_ESM.xlsx]

## Sheet: RM_vs_LB
ID	m/z	rt(s)	diff	Name	adduct	score	HMDB	KEGG	SuperClass	Class	SubClass	RM1	RM2	RM3	RM4	RM5	RM6	LB1	LB2	LB3	LB4	LB5	LB6	Average(RM)	Average(LB)	Fold change	p-value	VIP
M160T53_2	160.07488	52.7995	diff	Indole-3-acetaldehyde	[M+H]+	0.77785778567907	HMDB0001190	C00637	Organoheterocyclic compounds	Indoles and derivatives	Indoles	2.77442e+06	1.99979e+06	2.11397e+06	2.69208e+06	2.79473e+06	1.94189e+06	24055.5	26623.3	22970	25282	27227	24955.3	2.38615e+06	25185.5	94.7428	6.00605e-08	11.127
M459T253	459.25889	252.7760	diff									1.1748e+06	1.22658e+06	1.30526e+06	1.31157e+06	1.10916e+06	1.06761e+06	36072.1	29301	33993	34741.8	28933.3	39030.9	1.19916e+06	33678.7	35.6059	6.94484e-11	7.89762
M231T374	231.16924	374.1120	diff	Lys-Trp-Lys	[M+2H]2+	0.717981270698243			Organic acids and derivatives	Carboxylic acids and derivatives	Amino acids, peptides, and analogues	38828.8	42417.6	41628.7	37502.5	38825.6	38745.6	1220.99	1148.78	1243.57	1742.1	1064.57	955.424	39658.1	1229.24	32.2624	3.25973e-13	1.43497
M503T282	503.25177	281.8240	diff									119786	122158	110355	116121	116335	116751	2990.37	5017.41	3988	4043.56	2113.79	5794.09	116918	3991.2	29.2939	1.62069e-14	2.46127
M602T283	602.36408	283.2660	diff	1,2-dilauroyl-sn-glycero-3-phosphoethanolamine	[M+Na]+	0.709167954359333			Lipids and lipid-like molecules	Glycerophospholipids	Glycerophosphoethanolamines	592972	599808	548589	555341	587802	568877	23540.6	23667.9	23527.8	20544.7	18004	26989.9	575565	22712.5	25.3413	2.25942e-14	5.44781
M475T286	475.25400	286.3400	diff									418717	430739	492364	502273	418492	399403	23110.2	21951.4	19683.6	15439.7	16515.9	15801.9	443665	18750.4	23.6616	3.2959e-10	4.76556
M120T272	120.06483	272.3930	diff									8583.18	334352	323523	7871.6	323514	299315	7505.23	9012.98	10228.6	7461.34	9976.72	11532.2	216193	9286.17	23.2812	0.0105448	2.89719
M86T280	86.05932	279.9845	nodiff									3332.65	3719.83	412330	2594.04	3257.99	3588.03	3628.66	3051.82	3410.15	2961.85	2767.93	3171.08	71470.4	3165.25	22.5797	0.339995	1.23268
M603T308	603.31205	307.5650	diff									2.12401e+06	2.19747e+06	2.13445e+06	2.16493e+06	2.10389e+06	2.13073e+06	86983.7	93902.9	94082.5	103864	95981.2	98699.4	2.14258e+06	95585.7	22.4153	4.78253e-18	10.4877
M601T243	601.33029	243.2610	diff	Ranaconitine	[M+H]+	0.944834290381614						227901	165534	154020	159403	154547	158722	8426.72	8145.3	8408.71	8520.13	8199.13	8845.92	170021	8424.32	20.1822	7.70477e-08	2.91313
M481T254	481.23988	254.0420	diff	Fumagillin	[M+Na]+	0.954306201188112		C09668	Lipids and lipid-like molecules	Fatty Acyls	Fatty acids and conjugates	163724	167839	155121	161064	159790	154451	10647.9	6565.03	5238.09	9103.26	11132.8	7580.1	160332	8377.87	19.1375	1.47925e-14	2.85803
M588T334	588.30178	333.7110	diff									1.43193e+06	1.40001e+06	1.41687e+06	1.46578e+06	1.55481e+06	1.41333e+06	74401.2	78835.5	74607.1	83033.9	75718	78880.8	1.44712e+06	77579.4	18.6534	5.2767e-14	8.5801
M228T121	228.07649	121.1850	nodiff									5901.87	7643.07	8414.58	5968.02	666851	7538.35	7756.98	6892.68	6707.5	9502.85	6167.21	6666.35	117053	7282.26	16.0737	0.341694	1.61329
M626T333	626.25686	333.2150	diff									313483	281908	300693	298421	319286	294569	19443.8	21976.2	18137	24191.6	19961.4	17765.6	301393	20245.9	14.8866	2.2643e-13	3.88962
M530T226	530.29586	226.3160	diff									1.68985e+06	1.73593e+06	1.60289e+06	1.61309e+06	1.65846e+06	1.55354e+06	114561	115913	117828	127281	76465.2	125578	1.64229e+06	112938	14.5416	9.79456e-14	9.0733
M588T205	588.30403	204.8225	diff									40698.3	45262.9	44937	93609.3	44976.2	43636	2768.4	3197.51	3706.13	4945.79	3930.02	3729.56	52186.6	3712.9	14.0555	0.000166747	1.53418
M552T102	551.50130	101.5885	nodiff									6372.41	6472.91	4027.6	4571.79	3447.95	8242.37	398.573	290.007	437.456	431.194	464.801	448.414	5522.51	411.741	13.4126	4.22358e-05	0.503871
M625T306	625.29380	306.2660	diff	Benzamide, n-[2-(dimethylamino)ethyl]-n-methyl-4-[[[[4-[4-(4-morpholinyl)-7-(2,2,2-trifluoroethyl)-7h-pyrrolo[2,3-d]pyrimidin-2-yl]phenyl]amino]carbonyl]amino]-	[M+H]+	0.994173955649634			Benzenoids	Benzene and substituted derivatives	N-phenylureas	222116	236076	228515	235942	227487	227887	13958.6	17431	16787.3	17994.8	20314.6	16322.4	229670	17134.8	13.4038	7.2793e-16	3.38379
M822T212	821.51125	211.9990	diff									43413.7	51188.4	48688.6	45608.9	47468.1	48393.4	3407.87	3766.94	3258.4	3599.58	3730.54	3778.31	47460.2	3590.27	13.2191	2.35234e-12	1.53553
M589T397	589.30745	397.0440	diff									311881	366773	303898	311121	332781	323865	19915.3	18153.3	37831.3	14807.7	39468.3	17900.6	325053	24679.4	13.171	5.53006e-11	4.01328
M589T339_1	589.25172	339.1945	nodiff									6198.84	3146.78	6138.11	7881.54	7378.38	444773	5819.27	8767.01	5373.81	8927.48	4421.36	3568.74	79252.8	6146.28	12.8944	0.340933	1.94362
M263T206_2	263.10169	205.9810	diff									124251	132599	131086	147822	130526	123526	7986.31	12031.4	7442.07	15131.6	13697.2	9606.52	131635	10982.5	11.9859	2.27606e-11	2.54686
M159T110	159.13060	110.0720	nodiff									1176.77	1008.44	1005.02	34546.5	33778.9	1030.47	1133.73	1078.12	1026.01	957.428	1015.71	1151.53	12091	1060.42	11.4021	0.145141	0.527166
M525T213	525.34229	212.6350	diff									86345.5	108751	84621.8	142288	108035	72470.7	8239.71	8326.35	7834.37	8207.87	8760.99	14677.5	100419	9341.13	10.7502	4.58837e-06	2.17233
M459T331_2	459.13854	330.8380	diff	N-tris(hydroxymethyl)methyl-2-aminoethanesulfonic acid	[2M+H]+	0.929027398948136		C05353	Organic acids and derivatives	Organic sulfonic acids and derivatives	Organosulfonic acids and derivatives	40733.5	44724.5	44976.3	45917.9	46373.8	43463.9	4741.64	4538.52	4659.99	5246.3	1171.93	4603.4	44365	4160.3	10.6639	2.98152e-12	1.47139
M664T431	664.11454	431.0190	nodiff	Nicotinamide adenine dinucleotide (NAD)	(M+H)+	0.7661	HMDB0000902	C00003	Nucleosides, nucleotides, and analogues	(5'->5')-dinucleotides		12545.8	13219.6	12650.2	13425.4	12985.6	11765	231.084	1527.15	1831.51	1377.76	932.333	1316.09	12765.3	1202.65	10.6142	9.12744e-12	0.789526
M524T243_2	524.34283	243.1750	diff									544310	580503	511798	523140	561312	568267	49741.5	48834.9	51086.5	81930.4	48649.3	52099.7	548222	55390.4	9.89742	2.01155e-12	5.15901
M546T243	546.32429	243.1650	diff	Methionine conjugated chenodeoxycholic acid	[M+Na]+	0.974293416371228			Lipids and lipid-like molecules	Steroids and steroid derivatives	Bile acids, alcohols and derivatives	168852	179939	163075	170086	171345	171561	16950.5	19704.7	18056.9	18722.9	15549.4	17418.7	170810	17733.8	9.63184	1.43408e-14	2.87542
M593T301	593.28831	301.1890	diff									72967.4	77206.9	76919.7	74561.5	71437.7	65854.2	7507.29	7942.35	7654.61	8403.71	8731.7	5361.4	73157.9	7600.18	9.62581	5.42119e-12	1.88099
M527T411_2	527.28083	411.2250	diff									712538	749991	693102	696546	734246	662040	64636.2	69216.7	64712.2	88488.9	92186.7	71275.8	708077	75086.1	9.43021	5.65414e-13	5.8487
M170T294	170.04117	293.5170	nodiff									3581.2	3751.82	3317.29	4630.13	3888.69	3267.87	415.625	301.17	221.105	351.088	624.355	501.848	3739.5	402.532	9.28995	2.18403e-08	0.421594
M425T279	425.27442	278.5700	diff									136721	106429	118481	127675	122706	141172	15142.1	11493.7	13031.9	11985.9	14161.4	15499.9	125531	13552.5	9.26257	1.03741e-09	2.44916
M206T78_1	206.10265	78.2440	diff	Bucladesine	[M+H-C9H13O7P]+	0.967622422098953			Nucleosides, nucleotides, and analogues	Purine nucleotides	Cyclic purine nucleotides	62371.7	45743	44804	64605.7	43905.2	41722.7	883.938	13759.2	14354.2	1055.54	428.552	2336.14	50525.4	5469.58	9.23753	3.82669e-06	1.5303
M542T316	542.19905	316.4660	diff	Saracatinib	[M+H]+	0.929749106772737			Organoheterocyclic compounds	Diazanaphthalenes	Benzodiazines	123225	131551	123668	124234	125889	115278	12368.5	13531.8	13057.1	13856.1	13692.9	14354.1	123974	13476.8	9.19912	1.9574e-13	2.44418
M375T370	375.05191	369.7160	nodiff									91478.9	89013.8	2452.11	1226.97	1955.76	1392.05	3124.77	2926.4	3153.48	3952.56	3434.31	4302.65	31253.3	3482.36	8.97473	0.167526	0.826226
M452T317	451.73273	317.1040	nodiff									12000	12089.7	9759.54	11792.2	11147.3	11229.5	1257.99	1028.23	1271.9	1183.15	1326.41	1621.24	11336.4	1281.49	8.84627	8.59299e-11	0.735531
M360T307_1	360.16559	306.9450	diff									47555	46284	44094.5	44721.6	42329.3	41842.4	4361.95	6059.39	3398.68	7070.72	4569.75	4973.56	44471.1	5072.34	8.76738	4.28008e-12	1.45897
M601T227_2	601.33017	226.5300	diff									38591.3	42465.5	36129.5	37218.2	39000.8	36676.9	4996.95	4103.02	4045.46	5455.7	5090.1	4419.59	38347	4685.14	8.18483	9.15224e-12	1.34859
M537T40	537.48554	40.1980	nodiff									10583.6	9627.36	8300.06	8146.94	9081.27	8752.91	620.269	617.27	356.408	504.941	720.291	3882.43	9082.03	1116.93	8.13121	3.11721e-07	0.649024
M487T252	486.75549	252.1470	nodiff									3744.71	4082.43	3508.8	3468.62	3379.61	3351.62	143.963	488.039	430.859	723.861	328.269	547.679	3589.3	443.778	8.08804	6.60347e-10	0.411563
M678T242	678.41636	241.9420	diff									78484.5	87617.4	83287.5	76064.1	86128.1	76913.9	10604.9	11515.2	10488.3	13483.8	8855.34	6703.15	81415.9	10275.1	7.92359	2.10171e-11	1.96041
M487T207	487.25662	207.4100	diff									130098	143081	138784	136082	134089	126754	13680.6	12885.9	20137.8	16281.5	13858.1	27330.6	134815	17362.4	7.76474	7.3729e-12	2.52169
M209T345	209.08919	344.9745	diff									41808	46412.5	39868.6	41987.1	39936.2	40306.7	3730.19	6951.62	6286.49	5343.25	5569.33	4634.69	41719.9	5419.26	7.69844	1.76341e-11	1.40017
M198T313	198.08654	312.5530	diff	N-acetylhistidine	[M+H]+	0.983156949358526	HMDB0014748	C02997	Organic acids and derivatives	Carboxylic acids and derivatives	Amino acids, peptides, and analogues	31696.3	29280.5	30014.1	31687	31445.9	32055.5	3585.42	3751.27	4234.9	4554.69	4758.01	3388.92	31029.9	4045.53	7.67015	1.33937e-13	1.20892
M902T317	902.46038	317.1110	diff									79233.1	83089.5	84170.6	77517	73972.6	73952	9510.91	9157.56	10067.1	13597.1	8906.05	11245.5	78655.8	10414	7.55287	7.63955e-12	1.92174
M444T170	444.22034	169.7630	nodiff	Pyroglu-trp-lys	[M+H]+	0.819366860393054			Organic acids and derivatives	Carboxylic acids and derivatives	Amino acids, peptides, and analogues	6022.17	6260.57	5270.63	5459.87	7379.83	4967.29	1130.48	982.163	650.133	610.407	681.879	633.309	5893.39	781.396	7.54213	7.05963e-08	0.52095
M372T453	372.22280	452.7520	diff									398804	325905	309206	301712	306246	279366	39030.3	51030.6	21712.4	48138.7	52490.6	48669.2	320206	43512	7.35904	2.13773e-08	3.84527
M379T236_1	378.72927	235.5490	nodiff									3650.67	3567.33	3134.76	3615.24	3593.9	3475.2	481.043	602.284	368.155	365.191	507.523	571.505	3506.18	482.617	7.26494	1.0445e-11	0.40433
M478T319	478.20421	319.0345	diff	Cytochalasin e	[M+H-H2O]+	0.925555664354915						132997	136578	135090	142494	151379	132552	18764.7	18296.3	17997.5	20642.1	23153.1	20585.3	138515	19906.5	6.95828	3.17281e-12	2.53561
M491T226	491.23091	225.9820	diff									402669	453501	409240	385120	415821	386528	57369.3	57635.1	59135.1	60767.3	60703	61185.8	408813	59465.9	6.87475	1.12606e-11	4.34977
M136T200	136.09323	199.7510	nodiff									1250.08	1274.47	118.97	1182.84	7088.86	847.772	213.435	140.386	120.955	777.088	273.563	218.216	1960.5	290.607	6.74622	0.141393	0.224696
M208T194	208.09604	193.9150	diff									43608.9	46689.3	46928.5	44456.2	45636.8	42835.1	5171.3	5745.19	5029.25	7653.08	5523.31	11342.7	45025.8	6744.14	6.67629	2.29965e-11	1.44117
M144T206	144.06465	205.6130	diff									35803.2	43916.7	44650.2	40119	38134.6	36652.9	6880.71	4761.35	5996.47	6536.29	6744.16	5600.36	39879.4	6086.56	6.55205	9.45978e-10	1.34987
M577T389	577.25751	389.2045	diff									82268	94704.4	89601.5	87020.5	88013.2	86010.6	14373.4	11980.1	16795.1	13150.9	13348.8	12102.3	87936.4	13625.1	6.454	2.03564e-12	2.00709
M724T279	724.40065	278.7510	diff									179207	54575.1	173471	167701	50951.6	50613.4	16395	16043.3	15328.6	21102.9	21040.5	15559.6	112753	17578.3	6.41433	0.00575775	2.0814
M741T295	741.39202	294.7870	diff									766428	833666	774820	757919	811814	722635	119736	111757	113172	125255	126209	135615	777880	121957	6.37829	2.55959e-12	5.96889
M469T211	469.31149	211.2700	diff									153926	169908	155389	156114	155828	148335	23709	22151.7	24300.4	27312.2	25417.2	24737.4	156583	24604.6	6.36398	8.81357e-13	2.67757
M679T315	679.22264	314.6480	nodiff									9187.61	10252.9	8815.49	9874.87	9445.9	7774.46	1319.36	1101.25	937.59	1774.86	1838.7	1747.86	9225.2	1453.27	6.34789	2.18606e-09	0.648103
M441T385_2	441.23337	385.2850	diff									1.4743e+06	1.56524e+06	1.51611e+06	1.5147e+06	1.41852e+06	1.42802e+06	222863	240072	229167	253224	237053	229732	1.48615e+06	235352	6.31458	1.35271e-13	8.24477
M378T236_1	377.72715	235.6030	diff									34084.6	38478.1	29316.9	30295.1	30972.3	29738.6	4394.84	4692.09	5179.32	5359.6	4906.04	6141.41	32147.6	5112.22	6.28838	4.67936e-09	1.20584
M484T214	484.31107	214.3320	diff									97701.1	101831	90439.4	91365.8	90681	84424.8	15139.5	14288.7	13695.8	16043.2	15008.3	15258.8	92740.5	14905.7	6.2218	3.01826e-11	2.055
M716T243	716.45033	242.5480	diff									51180.3	53706.8	49114.2	47947.3	54386.4	49379.2	5950.01	9502.53	8874.9	8137.3	8937.53	8120.46	50952.4	8253.79	6.17321	6.39445e-12	1.52283
M491T246	491.23112	246.3680	diff									336297	347461	320684	328883	333404	325345	55131.7	50963.4	52365.1	60050	49869.3	58019.2	332012	54399.8	6.10319	1.45037e-14	3.88682
M440T328	440.24864	327.9500	diff									295864	297537	308836	298869	275285	763372	97493.9	41636.3	75336.4	49916.7	48241.7	58429.7	373294	61842.5	6.03621	0.00267829	3.84769
M524T215	524.34263	214.5550	diff									409177	261134	240151	240784	255772	241080	43332.2	45173.3	42286.7	47694.7	50033.6	45593.5	274683	45685.7	6.01245	7.42754e-06	3.42772
M725T347	725.28390	347.3620	diff									41528.2	42975.3	39405	38846.4	41730.8	38258.6	5456.74	6424.58	7845	6580.61	7096.16	7762.59	40457.4	6860.95	5.89676	2.59648e-12	1.35185
M909T242	908.57907	241.9670	diff									45726	47392.7	46310.9	43309.1	53176.2	44426.9	7680.65	7509.76	9017.96	7713.27	7853.37	7951.61	46723.6	7954.44	5.87391	1.10522e-10	1.45011
M754T236	754.44868	235.5990	diff									247202	278818	244817	240067	253862	236397	40226.4	40647	40505.5	46720.1	46397.3	45670.8	250194	43361.2	5.76999	1.79076e-11	3.3527
M507T313	507.22507	312.5935	diff									111252	122661	105147	109543	101306	108578	18865.5	18513.2	19506.7	21614	18900.5	19873.7	109748	19545.6	5.61496	3.81619e-11	2.21245
M472T391_2	472.23849	391.1520	diff									146181	179055	156212	148559	155327	201011	24108.6	38324	24202.5	25331.3	34191.9	30723.1	164391	29480.2	5.57631	3.75626e-08	2.68812
M545T314	545.18102	314.1860	diff									27955.6	29303.7	27645	24220.8	27055	22540.6	4305.01	4508.99	3939.2	5501.73	5668.6	4825.59	26453.4	4791.52	5.52089	2.02428e-09	1.08301
M245T295	245.14862	294.8385	nodiff									701.41	21491.4	18148	17804	19193.1	723.054	2266	1630.99	1179.58	3418.09	2735.79	3020.59	13010.2	2375.17	5.47757	0.0223358	0.653882
M190T194	190.08552	193.9020	nodiff	Gly-Phe-Arg	[M+2H]2+	0.882192583015108			Organic acids and derivatives	Carboxylic acids and derivatives	Amino acids, peptides, and analogues	12873.9	11392.2	12414.2	11320	11354	12656.1	2938.84	1242.61	1361.43	2997.63	3279.83	1337.67	12001.7	2193	5.47275	2.31112e-09	0.729139
M510T372_2	510.26611	372.2600	diff									44405.8	51381.9	44083.2	44785.1	43100.7	46491.7	9444.36	8453.49	8412.02	9184.68	3606.75	11084.6	45708.1	8364.32	5.46465	4.68259e-10	1.42148
M878T252	877.57268	252.1500	diff									39971.1	40685	37084.4	37610.1	44850.9	36305.4	6662.27	6774.38	6313.59	7901.76	8506.18	7755.65	39417.8	7318.97	5.3857	3.53626e-10	1.32058
M411T211_2	411.25929	211.2900	diff									2.02861e+06	1.89157e+06	1.87593e+06	1.82629e+06	1.93966e+06	1.74203e+06	327286	345417	342540	379914	372365	341999	1.88402e+06	351587	5.35861	4.14492e-12	9.14002
M579T150	579.27664	149.8720	nodiff									26835	27598.8	12254.4	26063.6	16278.1	25009	4414.62	3670.54	4524.38	4162.35	3878.07	4788.78	22339.8	4239.79	5.26908	4.34616e-05	0.948498
M538T392	538.21105	391.9115	diff	2,3,9,10,11,12-hexahydro-10s-hydroxy-9-methyl-1-oxo-9r,12s-epoxy-1h-diindolo[1,2,3-fg:3',2',1'-kl]pyrrolo[3,4-i][1,6]benzodiazocine-10-carboxylic acid, hexyl ester	[M+H]+	0.780169963869514			Organoheterocyclic compounds	Indoles and derivatives	Carbazoles	84709.4	92639.5	88352.5	81170	86396.2	86093.8	15838.5	16788.7	15749.2	17726.4	16361.4	17462.1	86560.2	16654.4	5.19744	9.1672e-13	1.95263
M219T205	219.07553	205.2955	diff									171753	166403	162565	169532	178700	168635	28741	33384.3	32752.1	33601.1	33558.1	33770.6	169598	32634.6	5.19689	5.57021e-14	2.735
M582T364	582.25064	363.9345	diff	Ergotamine	[M+H]+	0.881460631129119	HMDB0014834	C07544	Alkaloids and derivatives	Ergoline and derivatives	Lysergic acids and derivatives	28357.7	35007.8	31932.8	28562	32813.1	26825.4	5239.43	4371.22	4998.07	7823.68	5248.42	8008.9	30583.1	5948.29	5.1415	9.42385e-09	1.15402
M909T259	909.44533	259.1170	diff									41806.6	41329	43115.4	31685.1	66103.6	71570.9	6733.81	4195.3	12882.1	6527.94	14553.6	13276.3	49268.4	9694.83	5.08193	0.00014776	1.43362
M575T298	575.31424	298.0170	diff									303629	299080	304187	308608	288562	269559	39522.1	39649.6	41107.7	91612.6	95247.3	44065.5	295604	58534.1	5.05012	3.72935e-09	3.58707
M553T297_2	553.33276	296.7620	diff									1.9553e+06	2.02755e+06	1.6411e+06	1.62823e+06	2.91721e+06	1.45658e+06	220124	216168	500478	256001	559484	562226	1.93766e+06	385747	5.02314	4.34686e-05	8.83776
M445T38	445.21084	37.7120	nodiff	Aurantiamide acetate	[M+H]+	0.905430658570925			Organic acids and derivatives	Carboxylic acids and derivatives	Amino acids, peptides, and analogues	24339.3	25842.4	20888.4	21790	20047.1	21126.3	4034.34	4027.33	4374.67	4985.79	4965.91	4332.78	22338.9	4453.47	5.01607	3.37813e-09	0.983596
M158T60	158.11641	60.0590	nodiff									1600.42	1633.69	10111.2	4445.47	2036.3	2781.72	594.575	681.122	1200.75	540.491	489.898	1015.5	3768.13	753.724	4.99935	0.0490134	0.330138
M486T281	486.10539	281.2400	nodiff									3672.63	4121.14	3759.61	4797.52	4308.73	4039.05	930.607	861.795	490.335	887.821	828.277	953.899	4116.45	825.456	4.98688	5.26093e-09	0.421401
M185T126	185.12725	126.1280	nodiff									209833	203922	7385.88	7537.95	7479.26	7596.84	10956.2	20311.3	13146.5	10609.9	11495.6	22918.5	73959.3	14906.3	4.9616	0.190946	1.20092
M415T319_1	415.15733	319.0190	nodiff									82825.3	87152.5	6073.24	7105.8	6812.21	6112.83	5306.1	5554.1	6934.14	5987.84	9687.19	6134.8	32680.3	6600.69	4.95104	0.146471	0.826126
M884T216	883.52685	216.3570	diff									28377.8	26304.9	25261.4	24423.3	26794.9	23560.3	5960.19	4244.88	5476.17	5367.15	4972.83	5462.4	25787.1	5247.27	4.91438	9.52367e-11	1.0578
M251T346	250.89152	345.6430	nodiff									78458.1	3653.83	3021.57	3183.36	3210.27	2948.9	3602.59	3516.28	3430.05	2954.89	3340.11	2738.06	15746	3263.66	4.82464	0.343148	0.456698
M541T356	541.23384	355.6300	diff									44775.8	43913.1	43143.6	46860.7	43247.9	43182.2	10969.6	5695.86	10238.5	8409.2	9571.62	10447.1	44187.2	9221.97	4.79151	7.79277e-12	1.3811
M401T225	401.23787	224.7130	diff									27321	29266.9	27984.7	25506.1	28569.4	26748.7	5068.65	4528.45	5340.61	7278.95	6737.81	5803.09	27566.1	5792.93	4.75859	2.56607e-11	1.09117
M790T238	790.41233	237.5140	diff									546342	568203	531625	513043	548528	508929	107799	109315	109871	117460	114690	118800	536112	112989	4.74481	7.53248e-13	4.81194
M132T54	132.07959	53.5420	nodiff									19714.1	20418.2	22868.4	20707.5	19365.1	19874.9	3005.44	6556.44	3682.02	2964.9	6522.14	3235.09	20491.4	4327.67	4.73497	4.64437e-09	0.935399
M208T180	208.09564	179.5400	nodiff									14058.5	11432.3	11313.4	11069.3	12678.8	11350.3	2578.05	2636.38	2105.33	2576.39	2903.85	2481.22	11983.8	2546.87	4.7053	2.92308e-09	0.715686
M434T338	434.07009	338.1990	nodiff									6504.41	6821.84	6849.06	7153.54	6619.05	7047.06	1256.62	1647.86	1623.75	1431.3	1463.41	1300.69	6832.49	1453.94	4.6993	7.36499e-13	0.5418
M703T347	703.30189	346.6720	diff									45302.6	48519.4	45939.4	44031.4	46861.7	43214.7	7366.6	9626.16	15855.9	8001.81	9936.19	7599.27	45644.9	9731	4.69067	4.13576e-10	1.39719
M359T282_1	359.03613	281.7680	nodiff									5292.38	4991.41	4838.86	4889.48	5206.29	5016.52	662.741	1296.22	1344.59	1383.46	830.909	984.322	5039.16	1083.71	4.64993	8.70028e-11	0.464636
M940T317	940.41597	317.1500	diff									26903.2	30259.7	28682.5	27612.1	27564.8	27013	7139.03	4963.01	5220.31	5111.66	7490.43	6768.49	28005.9	6115.49	4.5795	2.53057e-11	1.09342
M746T279_1	746.38347	279.3300	diff									135697	32605.2	74710.5	129541	34810.7	35085.5	14559.5	19246	14923.2	14589.1	17821.8	15582.8	73741.7	16120.4	4.57443	0.0152748	1.56936
M463T385	463.21491	384.6880	diff	Hydrocortisone 21-hemisuccinate	[M+H]+	0.963818677091832		C12888	Lipids and lipid-like molecules	Steroids and steroid derivatives	Pregnane steroids	210089	214465	217468	209821	209585	203972	40252.9	42400.7	40553.7	48528.3	49948.8	56409	210900	46348.9	4.55027	2.04218e-13	3.00411
M488T424_1	488.25072	424.1870	diff	Calcimycin	[M+H-2H2O]+	0.827949787320243		C11309				97514	102805	125353	90568.7	95740	89675.8	19216.9	21858.2	22419.2	28507.7	22372	20031.1	100276	22400.8	4.47644	6.60448e-08	2.0464
M396T338_2	396.11475	338.2230	diff									36716.1	39090.6	35015.9	34359.9	36811.3	33554.3	6823.72	7769.5	8189.08	9606.7	7784.29	8245.88	35924.7	8069.86	4.45171	3.00619e-11	1.23487
M440T385	439.85489	385.2900	nodiff									7044.11	6396.75	7386.1	6943.26	5030.17	6315.82	1120.48	1703.73	1460.06	1631.59	1502.62	1368.53	6519.37	1464.5	4.45159	5.15852e-08	0.521834
M360T295	360.19049	295.4300	diff									145747	132532	69895.3	62922.4	112458	108442	15709.3	21835.3	32983.4	13173.8	34596.6	23874.2	105333	23695.4	4.44527	0.000164782	2.00282
M358T338	358.15944	338.2240	diff									60546.8	63363.7	59681.4	62703.2	56320.6	55905.3	15030.8	12983.3	11969.7	15916.4	12337.7	13017.7	59753.5	13542.6	4.41226	1.89371e-11	1.59023
M763T297	763.37279	296.7070	diff									137396	131407	135314	135097	137477	122291	31137.3	28786.4	28959.7	29274.1	32491.4	30568.6	133164	30202.9	4.40896	1.27551e-12	2.37621
M470T296_2	470.33125	295.7030	nodiff									3280.78	3657.94	89537.8	4812.95	4611.87	79634.6	6775.31	5988.92	6520.09	7721.94	7700.39	7575.9	30922.7	7047.09	4.388	0.191006	0.801388
M183T99	183.09070	99.0045	diff									495218	845937	711872	540818	748039	840827	248261	231715	112146	127895	118661	126469	697119	160858	4.33375	1.00034e-05	5.27809
M461T287	461.09539	286.6895	nodiff									3416.73	3673.39	3345.68	3594.43	4946.82	3155.06	938.055	813.325	815.558	1018.33	651.891	872.669	3688.68	851.638	4.33128	9.24959e-07	0.388052
M454T415_2	454.30096	415.3230	diff									700059	739616	701611	694649	690578	675845	161990	160525	146881	172008	159011	170270	700393	161781	4.32928	6.71733e-14	5.43777
M546T220_2	546.32408	219.9510	diff									108860	73156.8	113620	70872.7	73160.7	65741.7	22992.9	22538.5	12379.1	24560.5	20978.7	15499.8	84235.3	19824.9	4.24896	2.67606e-05	1.81286
M417T309	417.21150	309.4780	diff									206484	244683	207313	209007	220194	243807	49876.4	53953.3	53379.1	54805.8	49265	52194.3	221914	52245.7	4.24752	5.63959e-10	3.04177
M224T219	224.09073	218.8900	nodiff									15944.6	13893.3	15879.6	14957.6	15128.8	13691.1	4090.73	4010.36	2985.33	3595.08	3351.36	3046.18	14915.8	3513.17	4.24569	1.52168e-10	0.789337
M204T299	204.06208	298.6310	nodiff									18846.3	16372.1	16566.4	14552.5	16833.8	14453.1	3141.31	4181.63	2403.01	4381.99	3672.35	5284.56	16270.7	3844.14	4.2326	2.02545e-08	0.821434
M397T35	397.32961	35.1480	nodiff									484.216	4212.98	570.678	598.562	751.48	3294.77	467.512	364.107	480.903	347.753	387.811	296.326	1652.11	390.735	4.22822	0.0918945	0.201168
M225T258	225.11940	257.8445	diff									396146	411802	394207	403345	407649	378681	52153	56511.7	48150.8	55919.3	308535	44420	398638	94281.7	4.22816	3.49344e-05	3.95639
M657T206_1	657.39484	206.0140	diff									163614	183209	175139	176728	168162	174315	41068.8	40712.5	41742.2	42263.7	42016.2	39348.9	173528	41192.1	4.21265	4.79713e-13	2.6935
M237T316	237.00289	316.4740	nodiff									5685.77	6872.33	6909.27	7236.74	7370.7	6202.77	918.478	2091.66	1863.03	1080.18	1946.34	1662	6712.93	1593.62	4.21239	2.48695e-08	0.52647
M520T421	520.22334	420.6320	diff									61496.3	63454.6	59711.6	57764.4	60485.1	57286.1	21072.4	12530.5	14126.3	25778.5	6086.69	6253.29	60033	14308	4.19578	9.02111e-08	1.57201
M189T386	189.12243	385.9650	diff	N-alpha-acetyl-l-lysine	[M+H]+	0.986589636351623		C12989	Organic acids and derivatives	Carboxylic acids and derivatives	Amino acids, peptides, and analogues	24000.5	24232.2	24897.9	23189.7	25458.4	24624.7	5258.8	6917.24	4877.13	6419.59	6251.5	5971.51	24400.6	5949.29	4.10142	1.60431e-12	1.00726
M396T239	395.70840	238.8030	nodiff									12453.4	11603.4	12175.8	11922.4	11751.7	12915.1	2876.78	2729.78	3419.89	3635.75	2737.56	2411.09	12137	2968.47	4.08862	1.37958e-11	0.70911
M178T219	178.08551	218.9200	nodiff	Putrescine dihydrochloride	[M+NH4]+	0.718533748283888	HMDB0001913	C07324	Organic nitrogen compounds	Organonitrogen compounds	Amines	11639.1	9385.24	10973.4	10466.5	11145.1	8711.47	2313.17	2908.11	2151.6	1795.5	2823.5	3300.11	10386.8	2548.66	4.07539	2.85479e-08	0.652817
M439T252_1	438.91794	251.5185	nodiff									4650.27	5245.56	8686.06	6332.65	5797.66	4522.9	1386.87	1424.76	1392.54	1552.06	1762.03	1231.48	5872.52	1458.29	4.02698	3.81513e-05	0.475618
M394T291	393.74488	290.7410	nodiff									12693.7	14313.8	12153.8	15194.1	14254.5	13139.9	3308.97	3510.15	2737.17	4020.31	4224	2512.05	13625	3385.44	4.02458	3.94986e-09	0.746655
M139T52	139.04927	52.3450	nodiff									10598.1	10753	13612.4	14048.3	9673.79	11581.5	2836.91	2740.68	2733.36	3481.27	1864.5	3958.35	11711.2	2935.85	3.98903	4.98473e-07	0.685268
M228T416	227.65410	416.0130	diff									111957	115300	105529	127112	107300	102207	23550.6	34019.7	24197.9	37625.2	26319.4	22342.4	111567	28009.2	3.98324	4.03619e-09	2.13471
M524T36	524.17092	36.2290	nodiff	Penfluridol	[M+H]+	0.961857931428835			Benzenoids	Benzene and substituted derivatives	Diphenylmethanes	3206.95	17892.3	9236.52	2015.48	2947.96	974.474	2670.75	1304.08	972.967	859.208	1826.83	1511.31	6045.61	1524.19	3.96644	0.120066	0.374252
M194T281	194.02104	281.2580	nodiff									4797.92	3681.7	4167.47	3661.72	5219.77	4250.88	936.206	626.934	1614.26	1084.37	1288.97	987.194	4296.58	1089.66	3.94306	5.64895e-07	0.414777
M483T255	483.25146	254.6760	nodiff									20669.6	21155.5	23135.9	21197.3	21990	20978.5	5968.78	5281.68	4838.05	5904.18	5189.48	5719.81	21521.1	5483.66	3.92459	3.00523e-12	0.939043
M357T156	357.27719	156.0300	nodiff									17199.3	14520.2	14332.8	8003.37	5918.32	3017.1	3412.28	1120.35	2500.07	5184.14	2219.07	1651.68	10498.5	2681.27	3.91551	0.00816651	0.581796
M531T240	531.34804	240.1025	nodiff									1424.42	101257	1061.26	1395.86	1371.78	1509.7	4116.88	3884.6	5702.95	6684.96	3074.53	4313.52	18003.3	4629.57	3.88876	0.440771	0.471126
M269T339	269.12300	338.8730	nodiff									20587.1	20360.8	19410.1	20451.8	19587.8	20214.7	5797.84	4334.18	3975.08	5484.43	6393.69	5113.6	20102	5183.14	3.87835	7.47465e-12	0.905974
M256T345_1	255.95624	344.7255	nodiff									1178.13	1335.53	18967.7	1367.55	1479.44	1328.79	1195.32	1014.03	1083.84	1144.58	1241.71	1004.62	4276.2	1114.01	3.83855	0.307202	0.272652
M217T372	217.12862	371.6060	nodiff									17556.7	19239.2	18034.4	16265.5	16763.9	17614.9	5314.14	4120.81	3758.88	5116.88	4777.1	4519.49	17579.1	4601.22	3.82053	1.27095e-10	0.843944
M645T287	645.19522	286.5405	nodiff									2120.73	3890.46	4063.66	2065.44	3867.41	2982.62	823.148	889.999	1145.02	736.466	657.396	736.466	3165.05	831.415	3.80682	0.000107381	0.339969
M627T291	627.36892	290.9520	diff									97607.3	105913	89291.8	91318.1	103530	95299	24309.5	28675.3	24607	23413	24738	27521.4	97159.9	25544	3.80362	2.03943e-10	1.98237
M358T244	358.22843	244.2040	nodiff									10802.4	5853.12	9316.52	10182.3	10941.4	9411.39	1788.36	1849.8	4310.76	2351.96	1828.17	2752.35	9417.85	2480.23	3.79716	1.11515e-05	0.598844
M484T511_1	483.59760	510.6690	nodiff									3815.25	3701.1	3786.92	2938.12	3054.75	3081.68	795.547	1249.85	461.142	1306.84	751.678	844.181	3396.3	901.538	3.76723	3.69404e-07	0.366191
M1178T397	1177.60967	396.9060	nodiff	Furostane base -2h + o-hex, o-hex-dhex-dhex-dhex	[M-H2O+H]+	0.822632068927378			Lipids and lipid-like molecules	Steroids and steroid derivatives	Steroidal glycosides	20009.5	22936	20061	25199.2	20931.9	20430.8	5584.46	5887.75	4728.48	7450.8	5786.48	5019.79	21594.7	5742.96	3.76021	1.02199e-08	0.929018
M681T345	681.32009	344.7320	diff	7-(triethylsilyl)-10-deacetylbaccatin iii	[M+Na]+	0.936690484803059			Lipids and lipid-like molecules	Prenol lipids	Diterpenoids	113410	122912	111079	116309	112240	114071	43688	14700	32266.4	46472.7	16022.2	31049.7	115003	30699.8	3.74606	4.15251e-08	2.1397
M387T294	387.18424	293.5520	nodiff									9888.19	13618.9	14849.3	225396	15343.2	6876.2	12522.8	13306.3	7743.5	12381.7	13411.5	17050.5	47662	12736.1	3.74229	0.3496	1.09129
M417T298	417.21155	297.9810	diff									157805	157887	153338	149509	161310	122054	36266.9	33800.7	37933.8	44985.6	44618	44880.5	150317	40414.3	3.71941	7.41651e-09	2.45476
M954T481	954.38048	480.5190	diff									31214.7	31392.9	28770.8	31236.5	29949.9	29064.4	5853.36	9512.19	8181.83	8356.82	10382.7	6660.86	30271.5	8157.97	3.71067	1.47498e-10	1.10268
M568T322_2	568.30638	321.5580	diff									27087.5	28224.5	28170.8	28353.4	29369.5	27787.9	11246.5	7746.62	5873.2	7892.89	5533.43	7265.17	28165.6	7592.97	3.70943	4.97752e-10	1.0615
M112T197	112.04982	196.5260	diff	Cidofovir	[M+H-C4H9O5P]+	0.993243976918871	HMDB0014513	C06909	Organoheterocyclic compounds	Diazines	Pyrimidines and pyrimidine derivatives	302333	318644	330789	321760	330895	282450	79780.2	88512.7	76745.7	93912.5	87018.4	87750.8	314479	85620	3.67296	7.3039e-11	3.55187
M931T242	930.56047	241.8980	nodiff									17156.6	16528.3	23714.1	16239.5	18587.3	17190.9	4474.47	5790.42	5080.36	4841.88	4596.42	5167.98	18236.1	4991.92	3.65312	4.68427e-07	0.841481
M160T209	160.09570	208.7370	nodiff	N-acetyl-dl-valine	[M+H]+	0.994748857648698	HMDB0011757		Organic acids and derivatives	Carboxylic acids and derivatives	Amino acids, peptides, and analogues	7074.19	7316.26	7474.44	5388.95	6414.82	6944.94	1682.32	2309.16	2250.69	815.168	2057.78	2062.18	6768.93	1862.88	3.63358	1.76956e-07	0.513354
M456T292	456.27977	292.2260	diff									110314	109598	105212	103037	114333	101904	18789.6	10595.1	35026	52170.1	49817.3	11678.6	107400	29679.5	3.61865	1.80078e-06	2.04671
M469T435	469.10433	434.8940	nodiff									10524.4	11143.5	10690.7	10560.9	10950.3	10049.3	2611.63	2829.69	2890.06	3491.59	3114.22	2743.51	10653.2	2946.78	3.61519	3.52274e-12	0.65264
M162T193	162.09047	193.2255	diff									30264	31937.3	33553	29990.5	32451.4	31157.9	8940.6	3168.75	8407.09	10924.4	11168.2	9975.78	31559	8764.13	3.60093	9.24197e-09	1.11773
M230T296	230.04459	296.4800	nodiff									18386.1	18726	16955.6	18141.3	17795	15705.4	4983.93	4456.98	4704.45	4934.07	4993.66	5323.75	17618.2	4899.47	3.59594	1.11748e-10	0.837666
M449T213	449.21315	212.5400	nodiff									18761.9	22146.8	21930	23452.2	21680.7	21173.9	6584.96	6447.28	3204.56	6797.29	6304.96	6589.91	21524.3	5988.16	3.59447	4.94335e-09	0.921649
M482T222	482.29566	222.1180	nodiff									15439.3	16326.2	15843.5	12934	14706.4	16324.4	3983.93	4014.61	4408.16	4783.03	4136.66	4169.37	15262.3	4249.29	3.59173	1.83918e-09	0.777171
M670T430	670.35146	429.9370	diff									123177	191093	108984	103413	173787	104754	28916.4	61615.4	31241.2	38256.4	33781.4	33470.2	134201	37880.2	3.54278	0.000159063	2.18245
M688T439	688.33193	438.9355	diff	Ferrichrome	[M+H]+	0.927116316073856		C06228	Organic acids and derivatives	Carboxylic acids and derivatives	Amino acids, peptides, and analogues	38569.2	38032.1	36441.1	39813.6	40334.7	36047.1	10595.7	11088.6	11284.5	10918.9	10280	10572.8	38206.3	10790.1	3.54087	3.96109e-12	1.23046
M194T101	194.04383	100.8440	nodiff									3994.68	4826.46	8981.7	4582.54	9642.2	3975.28	1471.34	1397.03	1945.52	2340.97	2278.21	744.891	6000.47	1696.32	3.53734	0.0027069	0.436673
M363T298	363.08838	298.4900	nodiff									11872.2	13575.9	13098	11504.5	16660	13036.3	4270.3	4619.36	4569.99	4397.03	975.743	3761.09	13291.2	3765.59	3.52964	1.41775e-06	0.713258
M455T313	455.16705	312.9260	diff	Methotrexate	[M+H]+	0.884003530810479	HMDB0014703	C01937	Organic acids and derivatives	Carboxylic acids and derivatives	Amino acids, peptides, and analogues	46234.6	34822.6	30199.7	28714.2	28397.7	38784.1	10937.4	13171.4	5439.95	7223.12	8287.84	13855	34525.5	9819.12	3.51615	1.499e-05	1.13037
M136T211	136.06059	211.2900	nodiff									30004.4	379836	29392.5	19187.9	24257.6	120453	21184.2	26411.7	40402.8	30097.1	27539.7	25898.1	100522	28588.9	3.51611	0.243567	1.22376
M526T339	526.18989	338.8010	diff	Epirubicin	[M+H-H2O]+	0.905075800416693	HMDB0014588	C11230				28010.9	29323.8	24797.3	27010.7	28046	27448.9	7870.63	8598.55	7430.46	8647.93	7388.43	7071.04	27439.6	7834.51	3.5024	5.32748e-11	1.03994
M536T226	536.30608	226.0760	diff									131250	135873	122562	112547	124240	115241	32855.9	33533.9	32789.9	36665.7	37395.1	38886.4	123619	35354.5	3.49655	5.17587e-10	2.2052
M504T316_3	504.24386	315.8240	diff									607585	635921	637638	642532	630006	616978	170140	182045	166511	194069	183160	183180	628443	179851	3.49424	1.68741e-14	4.98403
M199T316	199.04668	316.4880	nodiff									6410.62	6357.62	5128.16	5990.08	6235.75	5343.57	1596.75	1601.43	2183.35	1278.25	1365.14	2128.26	5910.97	1692.19	3.49308	2.55148e-08	0.479792
M200T401	200.03973	401.3150	nodiff									10776.5	8014.89	7514.93	9284.94	7791.62	8516.72	1973.71	1061.28	5467.53	2426.14	1420.75	2547.51	8649.93	2482.82	3.48391	1.81641e-05	0.564295
M120T194	120.07981	193.7360	diff									99562.3	96067.6	99055	94303.6	98166.8	99496.9	27942.9	28292.7	26622	29155.7	29405.3	27244.5	97775.4	28110.5	3.47825	7.27508e-15	1.96438
M485T385	485.19793	384.6865	diff									33081.8	48603.8	32676.8	31348.5	31745.8	47006.4	10726.5	9667.97	9639.07	11261.1	12012.4	11356.3	37410.5	10777.2	3.47125	1.1694e-05	1.17897
M586T199	586.32220	199.0540	nodiff									16812.2	17130.3	16160.8	16402.9	15440.4	15420.8	4973.19	4563.46	5020.28	4877.14	4157.21	4461.46	16227.9	4675.46	3.47087	5.9749e-12	0.798835
M1037T395	1036.51564	394.7510	diff									78489	101813	76486.5	79547.1	81616.5	80473.8	22242.9	25006.9	26938.8	16974.2	24884.8	27960.9	83071.1	24001.4	3.46109	5.71716e-08	1.79063
M486T385_2	486.25399	385.3380	diff									92377.8	101540	92250.9	90302.7	87046.4	95107.7	28374.6	23825.7	27141.2	31727.7	29346.7	21117.6	93104.2	26922.3	3.45826	1.67167e-10	1.90937
M410T211	409.97556	211.4255	nodiff									7168.78	6941.15	7017.77	7159.18	6599.9	6345.81	1523.87	2078.93	1690.04	2479.15	2069.4	2129.33	6872.1	1995.12	3.44445	2.25605e-10	0.519351
M473T218_2	473.27491	217.6340	diff									1.59655e+06	1.60002e+06	1.53581e+06	1.5531e+06	1.61709e+06	1.45415e+06	421854	446645	451924	500254	465623	446529	1.55945e+06	455471	3.42382	1.66163e-12	7.82225
M552T230	552.27749	230.0410	diff	2-[(4s,5s,5as,9as)-4-methoxy-6,6,9a-trimethyl-5-[(2e,4e,6e)-octa-2,4,6-trienoyl]oxy-1-oxo-4,5,5a,7,8,9-hexahydro-3h-benzo[e]isoindol-2-yl]pentanedioic acid	[M+Na]+	0.940239157201624			Organic acids and derivatives	Carboxylic acids and derivatives	Amino acids, peptides, and analogues	103809	110753	103570	46166.2	45920.6	67205.5	22563.3	22982.8	21394.5	24625.7	23511.7	24689.7	79570.8	23294.6	3.41585	0.00102285	1.62107
M526T258_1	526.13312	258.4780	nodiff									6365.34	6102.41	7453.7	6436.94	7076.42	6519.77	2209.1	2532.18	1736.72	2028.6	1772.46	1458.46	6659.1	1956.25	3.404	5.35937e-09	0.507222
M410T157	410.32472	156.7050	nodiff									4998.03	4081.76	4634.85	2553.85	1194.79	999.072	799.278	1332.61	770.094	703.646	1275.49	544.798	3077.06	904.32	3.40262	0.0134411	0.31173
M205T154	205.16880	154.2060	nodiff	Ethambutol	[M+H]+	0.979879135595843	HMDB0014474	C06984	Organic nitrogen compounds	Organonitrogen compounds	Amines	14488.4	13880.2	13701.9	17281.3	14056.6	15514.4	4528.9	4083.31	3967.04	6368.95	3357.76	3843.13	14820.5	4358.18	3.40061	3.90382e-08	0.754428
M348T486	348.06927	485.5820	nodiff									22438.4	17327.3	23337.2	17912.1	83421.8	112737	12536.5	12112.6	11657.7	17308.6	19763	8189.29	46195.6	13594.6	3.39808	0.083388	1.33986
M112T39	112.07497	39.3480	nodiff									19779.7	14935.4	15003.8	19359.1	13274.8	19054.1	3947.42	3878.44	4977.93	7038.44	6509.27	3546.82	16901.1	4983.05	3.39172	3.43787e-06	0.793506
M679T206_1	679.37606	206.3970	nodiff									14736.1	17108.2	17655.5	18052.3	17070	17556.6	3425.64	4742.32	5624.1	6623.01	4042.49	5711.25	17029.8	5028.14	3.3869	7.51111e-09	0.810847
M518T322	518.23887	322.2035	diff	Silodosin	[M+Na]+	0.809695907031966			Organoheterocyclic compounds	Indoles and derivatives	Indolecarboxylic acids and derivatives	32742.5	31912.5	30586.2	29539.4	30133.9	30376.9	7800.65	9030.94	9318.07	8609.06	11540	8834.31	30881.9	9188.83	3.36081	3.37524e-11	1.09542
M494T390	494.22036	390.3165	diff	Puromycin	[M+Na]+	0.858210825087301		C01610	Nucleosides, nucleotides, and analogues	Purine nucleosides	Purine 3'-deoxyribonucleosides	65731.2	86477.7	65599.1	62845.4	64136.2	79448.3	26425.8	18595	23980.3	17418.9	24871.9	15345.7	70706.3	21106.3	3.35001	5.41749e-07	1.62987
M156T456	156.07588	456.0005	diff									1.20053e+06	400321	1.52448e+06	551657	234885	1.78732e+06	251716	175313	216596	537284	250422	269929	949866	283543	3.34998	0.0320126	5.06669
M610T220	610.28693	219.6380	nodiff									12696.6	13989.2	13198.4	12131.7	13603.4	12389.4	2307.7	4519.12	4060.09	4629.58	3912.85	3905.26	13001.5	3889.1	3.34305	1.90373e-09	0.708831
M343T282	343.05924	281.6940	nodiff									4033.37	4407.61	3381.9	3794.83	3719.51	4239.36	1220.33	742.402	1655.98	1687.1	1030.48	733.612	3929.43	1178.32	3.33478	3.09161e-07	0.386125
M787T356	787.24329	355.6910	nodiff									18307.6	23177.6	18423.3	18723.1	18862	21423.2	3530.83	7800.7	6447.53	3817.37	9521.77	4648.41	19819.5	5961.1	3.3248	7.33761e-07	0.861793
M110T456	110.07037	455.9605	diff									652634	358587	1.23211e+06	418693	361921	366726	107686	114588	285727	192503	176659	142843	565111	170001	3.32416	0.0204489	3.95434
M1200T397	1199.59128	396.8930	diff									33784.8	37049.4	33969.4	40286.4	35426.4	35734.8	5364.75	10307.7	16013.7	19083.1	4976.44	9491.74	36041.9	10872.9	3.31484	1.59035e-06	1.16116
M241T276	240.60956	276.1550	nodiff									3811.32	3043.38	3023.56	3019.39	3599.23	3873.74	1238.99	1016.11	942.633	1001.12	675.758	1304.05	3395.1	1029.78	3.29693	2.22252e-07	0.358772
M623T356	623.23649	355.6880	diff									27075.2	27635.8	25839.9	26848	27305.5	25736.8	6849.85	7902.67	13875.1	7143.81	6595.17	6382.27	26740.2	8124.82	3.29118	2.80708e-08	1.00699
M503T316	502.66613	315.8240	nodiff									4338.82	3227.74	4291.09	3358.41	3671.44	3160.22	1380.08	959.312	831.483	1138.3	1245.96	1154.51	3674.62	1118.27	3.28598	5.85717e-07	0.371014
M206T73	206.05485	72.8180	nodiff									939.836	910.421	588.225	41537.6	925.486	359.063	1916.69	2359.39	2259.74	2121.39	2520.66	2646.93	7543.44	2304.13	3.27387	0.458851	0.429679
M1053T349_2	1053.29594	349.3020	nodiff									5629.42	5699.87	6030.28	5848.37	5463.13	4829.39	1023.2	2650.61	2166.94	1307.85	999.185	2138.3	5583.41	1714.35	3.25687	3.72382e-07	0.460445
M509T212	509.34217	212.1570	nodiff									8468.98	11672.3	10436.3	10410	10328.2	9232.24	3159.49	3017.17	3034.45	3927.92	2850.07	2655.61	10091.3	3107.45	3.24746	5.34781e-08	0.617208
M575T216	575.12206	216.3100	nodiff									4623.84	4366.51	3635.35	4205.56	3574.11	4224.27	1248	837.227	2040.58	908.447	821.321	1744.04	4104.94	1266.6	3.2409	1.0371e-06	0.389828
M432T270	432.23651	270.4860	diff									49697	86320.8	57070.6	81305.8	53473	53426.1	19201.5	18303.8	19369.3	21772.7	18629.8	20476.6	63548.9	19625.6	3.23806	5.20534e-05	1.50784
M489T378	489.28824	378.1810	diff									40190.8	33791.9	33933.7	56410.9	32119	32682.4	12362.3	13524.7	9195.36	13515.6	13338.3	8858.81	38188.1	11799.2	3.23651	5.33113e-05	1.16432
M522T300	522.19661	299.9090	nodiff									10767.7	10939.9	13533.8	11884.5	12587.2	12838.2	3282.53	2525.8	5418.95	2903.72	4722.57	3734.03	12091.9	3764.6	3.212	1.29851e-07	0.671445
M230T500	229.63938	500.4655	nodiff									6361.11	6575.31	6282.38	5459.63	5560.48	5971.12	887.986	2346.18	3203.33	1205.46	2340.44	1306.93	6035.01	1881.72	3.20717	1.31776e-06	0.471276
M439T300	439.19487	299.6095	diff									63180.9	86047.9	74115.3	66289.9	81918.2	77850.2	21114.7	23314.6	28758.9	22958.9	19510.2	24615	74900.4	23378.7	3.20378	1.04578e-07	1.6732
M128T204	128.10595	203.9250	nodiff									21881.6	23082.7	21218.1	20637.8	20933.2	19112.7	6396	5273.61	6798.62	6837.6	7507.16	6882.36	21144.3	6615.89	3.19599	4.5404e-10	0.897229
M772T319	772.30828	319.0060	nodiff									17098	21554.5	18053.7	20223.1	22504.4	16077.9	6803.02	5821.86	7830.1	4095.56	3291.89	8448.3	19252	6048.45	3.18295	1.83085e-06	0.842336
M723T461	723.27941	461.3700	nodiff									23417.8	23784.7	20237.2	23533	20892.3	21383.3	7441.21	7397.44	2229.34	8721.7	8524.23	7555.94	22208.1	6978.31	3.18244	1.2992e-07	0.911895
M625T429	625.24250	428.8610	diff	Grossamide or its isomer (not validated)	[M+H]+	0.833578799743049						31827	36835	34018.6	31645.6	30175.1	30422.9	11446.3	10630.5	6889.16	12040.3	10543.8	9714.2	32487.4	10210.7	3.18169	7.74987e-09	1.10703
M812T238	812.39313	238.1490	diff									77864.6	79153.1	75014.1	79399.8	79365.8	76103.7	21288.9	23277.3	22321.5	23172.9	22891.5	34173.1	77816.9	24520.9	3.1735	2.04183e-10	1.71974
M516T327	516.16075	326.8470	diff	1-[(4-chlorophenyl)methyl]-3-[(1,1-dimethylethyl)thio]-.alpha.,.alpha.- dimethyl-5-(1-methylethyl)-1h-indole-2-propanoic acid	[M-H+2Na]+	0.820817383889872			Organoheterocyclic compounds	Indoles and derivatives	N-alkylindoles	71095.7	73372.5	68815.6	64055.7	70969.6	42868.9	20401.3	20406.1	18520.9	21412.9	21547.3	21137.1	65196.3	20571	3.16934	2.40477e-06	1.55284
M423T287	423.14683	287.0910	nodiff	Aschantin	[M+Na]+	0.829935983874363		C17845				23414.5	21678.7	24617.7	22769	23248.3	23155.4	7969.73	7676.22	6557.85	6839.79	7747.04	7036.29	23147.3	7304.49	3.16891	8.72717e-12	0.937093
M304T280	304.07940	280.0060	nodiff									14118.5	14979.8	14680.5	15123.1	14598.2	15278.4	4140.84	4898.94	4530.1	4952.98	4930.97	4610.49	14796.4	4677.39	3.16339	4.5446e-13	0.749767
M360T259	360.19055	259.0760	diff	Asn-Ala-Arg	[M+H]+	0.732414484176144			Organic acids and derivatives	Carboxylic acids and derivatives	Amino acids, peptides, and analogues	174880	185189	175404	168500	169321	165104	47566.7	49187.3	43478	81960.5	54090.6	52191	173066	54745.7	3.16127	4.30535e-09	2.55971
M174T204	174.05548	204.2510	nodiff									9282.07	14731.9	13765.5	13919.8	9072.61	15669	4198.26	3967.64	3794.55	3952.83	4002.49	4503.01	12740.1	4069.79	3.13042	2.20184e-05	0.666705
M414T429	414.26973	429.1885	diff									45648.8	56322.3	134918	51789.6	56263.1	127319	25489.1	25356.8	16090.7	26632.8	32278.9	25476.9	78710.1	25220.9	3.12083	0.0097958	1.49856
M439T252_2	439.29037	251.5100	diff									4.6018e+06	4.35965e+06	4.36727e+06	4.43466e+06	5.55321e+06	4.26578e+06	1.52724e+06	1.36888e+06	1.48055e+06	1.71466e+06	1.15546e+06	1.65662e+06	4.59706e+06	1.4839e+06	3.09796	4.55746e-08	13.0739
M486T287	486.36246	287.0960	nodiff									2524.38	3623.82	2443.78	2711.31	2770.29	2547.95	485.968	665.577	919.578	742.24	1150.52	1404.87	2770.26	894.793	3.09597	8.17663e-06	0.315834
M247T57_2	247.07113	56.7840	nodiff									52300.9	14230.8	53800.5	6391.3	14497.2	4484.4	7159.2	10237.2	8248.65	8417.57	6498.42	6636.3	24284.2	7866.22	3.08715	0.106794	0.714984
M296T37	296.29348	36.9760	nodiff									4220.05	39473.8	3495.92	2675.73	2054.81	2509.4	2502.03	2903.45	2667.01	3891.24	2687.3	2988.31	9071.62	2939.89	3.0857	0.337896	0.35098
M331T387	331.16016	386.5860	diff									124080	141094	130581	134717	124667	129558	39792.2	41717.6	40135.8	45356	42923.6	44461.5	130783	42397.8	3.08466	2.2038e-11	2.21576
M508T395	507.76981	395.0030	diff									152372	177555	156614	159694	188276	160832	51635.8	54301.7	51933.3	56806.6	55033.5	53877.3	165890	53931.4	3.07595	2.74688e-09	2.48831
M946T217	945.54246	217.1370	nodiff									16123.6	15619.6	15610.5	14552.2	16162.4	14139.9	4987.5	5414.98	4555.66	5165.14	4954.01	5069.41	15368	5024.45	3.05865	6.1529e-11	0.758555
M182T340	182.07994	339.5235	diff									163193	114590	117484	119387	161418	151322	48261.3	51673.2	10104.9	10354.6	66158.2	84006.6	137899	45093.1	3.05809	0.000127793	2.17218
M621T284	621.39379	283.8980	nodiff									9810.83	7556.62	7772.7	8512.99	8773.64	8221.95	2772.81	2921.61	2068.24	2497	2487.28	3823.56	8441.46	2761.75	3.05656	7.53016e-08	0.557608
M161T316	161.09120	316.4690	diff	Ala-Ala	[M+H]+	0.999687577791472	HMDB0000303	C00398	Organoheterocyclic compounds	Indoles and derivatives	Tryptamines and derivatives	50903.6	51585.9	54042.6	50572.2	54877.4	52210.8	15380.2	14725	16751.1	22723.3	17298.5	15952.4	52365.4	17138.4	3.05544	1.89757e-10	1.40109
M130T305	130.08519	305.3370	diff									507735	513211	491024	496245	496396	485806	160663	158267	154341	179543	165126	166128	498403	164011	3.03883	3.62707e-14	4.32056
M583T331	583.24787	330.5190	diff	Biliverdin	[M+H]+	0.992307297152893	HMDB0001008	C00500	Organoheterocyclic compounds	Tetrapyrroles and derivatives	Bilirubins	484904	468362	478126	479010	469199	450477	143438	150680	151344	167218	165544	154813	471680	155506	3.03319	2.10743e-13	4.20111
M537T251	537.37427	250.8800	nodiff									7369.47	8360.74	7167.13	6945.59	7276.41	7652.5	2452.66	2465.78	2167.44	2311.59	2522.49	2948.43	7461.97	2478.06	3.01121	9.84521e-10	0.525323
M653T224	653.36351	223.9490	nodiff									21912.1	21961.1	20333.8	19060.3	21460.5	20860.3	6923.74	7254.5	8377.08	9114.96	4011.92	6035.74	20931.4	6952.99	3.01041	1.70689e-08	0.877821
M495T218	495.25577	218.3750	diff	Flumethasone pivalate	[M+H]+	0.908464425033436	HMDB0014801		Lipids and lipid-like molecules	Steroids and steroid derivatives	Pregnane steroids	73839.2	76775.8	73870.4	71977.7	75228.5	70988.6	24270.6	24721.3	24192.1	25755.2	24387.3	24067.4	73780	24565.7	3.00338	9.67084e-14	1.65758
M84T306	84.08000	305.6340	diff									173372	152376	155853	164551	154954	161516	49974.3	53194.7	49275.8	57648.3	58073.5	53265.3	160437	53572	2.99479	3.44126e-11	2.4386
M594T226	594.35861	225.9940	nodiff									14221.4	15396.6	12101.7	12735	13577.2	12249.9	3939.07	3303.92	6461.51	4202.61	4938.18	3977.96	13380.3	4470.54	2.99299	1.46115e-07	0.697116
M95T197	95.02311	197.1430	nodiff									13799.6	14238.1	13290.3	13056.4	15138.8	13079.6	4847.95	4567.77	4105.7	4781.83	4389.16	4946.61	13767.1	4606.5	2.98863	1.83288e-10	0.714076
M147T398	147.11191	397.5690	nodiff									187107	14544.7	18350.8	196795	194924	22842.7	32554	49624.3	27352.1	38092.3	33886.9	31952.6	105761	35577.1	2.97273	0.103293	1.43117
M235T233	235.11761	233.0910	nodiff	Pro-His	(M+H-H2O)+	0.7725						69561.4	574720	65404.4	63681.6	73458	69952.8	58835.9	56746.3	57981.4	65195.5	67388.1	2808.29	152796	51492.6	2.96735	0.260716	1.46827
M969T210	968.57941	210.0415	nodiff									15461	17748.4	17787.6	16818.4	17112.3	16434.7	4231.25	9365.69	5327.63	5539.93	4556.85	5138.58	16893.7	5693.32	2.96729	1.09224e-07	0.782309
M355T410_3	355.19631	410.0250	diff									181482	190778	211712	181397	221749	176452	62885.4	66110.5	64081.4	67470.9	67600.8	64120.4	193928	65378.2	2.96625	1.10923e-08	2.66363
M557T41	557.29474	41.3570	nodiff									14449.1	16092.5	17391.7	14166.9	14911.9	17012.5	4549.35	4715.91	5449.27	6064.5	5731.48	5332.99	15670.8	5307.25	2.95271	9.64804e-09	0.756109
M364T484	364.09651	483.5965	nodiff									1108.31	1146.28	769.053	4794.9	952.37	4576.39	781.439	949.42	543.323	843.524	733.395	679.95	2224.55	755.175	2.94574	0.0899352	0.212278
M705T356	705.23990	355.6940	nodiff									21868.2	22445.6	22827.3	21523	22803.7	21122.1	9040.71	10499.6	8420.13	6485.32	6786.2	3898.24	22098.3	7521.7	2.93794	4.05164e-08	0.892849
M281T396	281.14821	396.2230	nodiff									2625.89	2196.91	2662.49	1036.5	3335.05	28575.3	2628.57	1872.07	2854.84	1831.1	1451.94	3181.71	6738.69	2303.37	2.92557	0.335862	0.484373
M519T394_1	518.76127	393.9970	diff									51317.3	66786.1	50894.9	51876.5	52762.9	53569.2	18165.7	16361	18043.7	18872.2	17982.4	22640.6	54534.5	18677.6	2.91978	8.63882e-08	1.40154
M451T261_1	451.12727	261.0280	nodiff									4966.24	5359.53	5484.33	6069.92	5670.32	4680.26	1871.07	2170.34	2423.82	1864.32	1434.49	1308.21	5371.77	1845.37	2.91094	1.15906e-07	0.439189
M204T196	204.12217	195.8710	diff	Lys-Gly	[M+H]+	0.933626799821615			Organic acids and derivatives	Carboxylic acids and derivatives	Amino acids, peptides, and analogues	36329.3	36355.7	34354.7	32885.1	35249.3	33235.1	11205.2	10752.8	13410.1	11877.5	11859.4	12498.2	34734.9	11933.9	2.91062	2.41556e-11	1.12796
M305T36_1	305.17310	35.8120	nodiff									10613.6	10328.7	9684.03	7485.3	8577.85	6535.69	3053.85	1990.28	3557.6	2890.78	3317.79	3478.14	8870.86	3048.07	2.91032	8.98137e-06	0.55769
M337T281	337.05530	281.2640	diff									30546.1	28937.1	29947.5	29156.7	30004.1	28251.3	10039	9976.08	9883.86	10882.7	10165.7	9934.49	29473.8	10147	2.90469	1.86585e-13	1.03993
M402T419	402.16025	419.3290	nodiff									22840.1	27699.3	24179.8	24353	24172.9	25654.2	3829	3319.08	17678.3	3335.49	19642.7	3544.01	24816.6	8558.11	2.89977	0.000569296	0.889683
M864T286	864.45887	285.7900	nodiff									12676.7	16187.6	11589	11618.8	12786.8	11052.5	5164.37	5020.28	4849.85	5032.62	4576.71	1542.47	12651.9	4364.38	2.8989	5.43733e-06	0.663378
M539T320	539.19120	319.6580	nodiff									21706.8	21503.7	22895.8	23716.8	21702	20905.5	7321.4	8064.96	7436.36	7947.51	7713.92	7371.94	22071.8	7642.68	2.88796	1.67587e-11	0.897454
M144T297	144.06447	296.6985	nodiff									22729.3	14278.7	13482.1	24508.2	22568.1	14070.5	6240.07	5880.74	6600.77	6146.64	5952.56	7900.93	18606.1	6453.62	2.88305	0.000195798	0.780073
M513T228	513.21267	228.4800	diff									31114.6	32161.4	25278.9	29346.3	31045.2	28711.5	8502.6	16005	8918.29	9107.02	9418.1	9824.91	29609.6	10296	2.87584	1.85578e-07	1.02695
M105T93	105.03564	93.0660	nodiff									8572.61	7181.69	7678.34	7392.9	7753.37	7565.86	2402.96	2791.37	2879.25	2506.92	2720.19	2767.43	7690.8	2678.02	2.87182	3.64824e-10	0.528027
M391T341	391.23256	341.4420	diff	Phe-Pro-Lys	[M+H]+	0.889172955702361			Organic acids and derivatives	Carboxylic acids and derivatives	Amino acids, peptides, and analogues	30475.4	32124.2	30863.8	30571.5	31135.6	28793.8	9527.42	11261.6	13799.2	9946.74	9842.76	9733.15	30660.7	10685.1	2.86947	2.59948e-10	1.05421
M172T60	172.09598	59.8770	nodiff	.alpha.-ethyltryptamine	[M+H-NH3]+	0.765413786745992			Organoheterocyclic compounds	Indoles and derivatives	Indoles	5198	11405	7194.35	3804.66	7742.46	4592.76	825.451	1267.15	1118.65	849.486	8932.93	1003.49	6656.21	2332.86	2.85324	0.032373	0.401502
M142T209	142.08500	209.4015	nodiff									5673.68	5567.62	5480.14	5594.65	5353.2	6456.4	2614.81	2021.21	1791.48	1706.23	1895.33	1941.09	5687.61	1995.02	2.8509	6.69907e-09	0.4511
M113T133	113.06994	133.1400	nodiff	(2e,4e)-hexa-2,4-dienoic acid	[M+H]+	0.713524623517114	HMDB0029581		Lipids and lipid-like molecules	Fatty Acyls	Fatty acids and conjugates	28728.8	27510.3	28519.7	25803.8	27408.8	26465.6	7328.33	14858.8	12942.8	5401.77	8897.91	8445.82	27406.2	9645.9	2.84122	3.89839e-07	0.982927
M231T229	231.11227	228.6825	diff									54240.4	47927.7	48538.8	52894.5	50072.9	49163.6	13178	20646.3	16549.7	22408.1	20264.1	13605.3	50473	17775.3	2.83951	9.18367e-09	1.34704
M434T225	434.19572	224.5990	nodiff									1059.24	1354.9	1407.03	13655.5	1360.05	1116.56	1114.92	810.005	1829.94	1119.46	567.042	1590.33	3325.55	1171.95	2.83762	0.323937	0.274836
M630T327	630.22693	326.6600	nodiff									6674.2	6567.3	7185.22	6716.27	7293.95	7244.06	1147.22	3106.09	785.384	1980.55	4276.4	3418.49	6946.83	2452.36	2.83272	1.44913e-05	0.489213
M189T339	189.11790	338.9360	nodiff									9285.59	8769.37	8716.77	13104.9	11521.7	13261.4	4433.82	2633.88	3610.6	3352.73	3918.38	4960.26	10776.6	3818.28	2.82238	2.1246e-05	0.6026
M665T474	665.39636	474.2730	nodiff									18879.9	29922.7	17729.3	20617	18682.5	19106.8	6843.65	8950.81	6452.29	5805.08	9065.1	7180.86	20823	7382.96	2.82041	4.0227e-05	0.834506
M441T253	441.29563	252.7780	diff									163311	137679	154887	113860	166442	108954	53083.4	53503	42929.6	38036.6	63247	49864.8	140856	50110.7	2.81089	7.67563e-06	2.19695
M205T295	205.06720	294.8520	nodiff									15654	16257	15379.2	14665	16004.8	13241.9	4483.61	4845.98	5535.34	5686.71	6535.36	5426.75	15200.3	5418.96	2.80503	5.36428e-09	0.738328
M737T394	737.18713	393.7390	nodiff									4834.86	6203.97	4715.93	5154.88	5508.99	5337.81	1326.29	2038.71	2351.33	2101.45	1996.68	1507.85	5292.74	1887.05	2.80476	1.85812e-07	0.431681
M412T262	412.11572	262.2590	nodiff									5215.89	5612.12	6105.68	4887.37	5286.23	5842.04	1692.98	2266.46	2233.83	2196.03	1521.96	1840.8	5491.55	1958.68	2.80371	2.11862e-08	0.441146
M559T216	559.14871	216.3100	diff									46127.5	48814	45172.3	46210.2	45133.2	44466.8	15137.9	16093.9	18576.5	13079.2	19519.9	17180.1	45987.3	16597.9	2.77067	1.84869e-10	1.28122
M172T281_1	172.03929	281.3010	nodiff									5118.64	4150.01	5798.49	5033.69	5164.83	4874.14	2134.16	1461.08	1440.87	2716.22	1521.71	1631	5023.3	1817.51	2.76384	8.83685e-07	0.418176
M312T216	312.19060	215.8250	nodiff									18526.7	20553	14244.6	23587.4	21617.2	17240.6	7023.13	6145.92	5670.76	6507	9250.16	7333.64	19294.9	6988.43	2.76098	7.26767e-06	0.809071
M516T244	516.28290	243.8580	nodiff									25236.4	29382.4	24985.8	25708.4	27640.7	26620.5	8563.37	11888.8	8580.44	9242.3	9817.51	9821.82	26595.7	9652.37	2.75535	2.20268e-09	0.970889
M208T297	208.06292	296.7290	diff									48088.6	47819.4	46513.8	49851.9	42837.7	41759.5	16281.8	16059.6	14813	18143.9	16245.3	19279.9	46145.2	16803.9	2.74609	2.00212e-09	1.28169
M545T331_2	545.29141	330.5250	diff									520697	507237	513477	505826	490005	489518	174379	181737	178977	198434	188042	182680	504460	184042	2.74101	1.65179e-13	4.24286
M158T196	158.11647	195.8210	diff	.alpha.-methyltryptamine	[M+H-NH3]+	0.787533426879797		C20127	Organoheterocyclic compounds	Indoles and derivatives	Indoles	34064.7	34399.8	37481.7	33611.9	42335.6	31899.5	15033.4	11351.3	10637.3	12024.4	13953.6	15121.8	35632.2	13020.3	2.73666	1.25914e-07	1.11587
M312T243	312.19060	243.2280	nodiff									17917	14738.6	12845.9	13102.4	12899.8	12262.3	5259.24	5109.65	5539.83	4903.48	4939.63	4989.95	13961	5123.63	2.72483	1.33034e-06	0.69197
M1045T294	1045.47108	294.0445	nodiff									21836.8	22234.3	21905.4	23246.3	25379.6	20509.7	8463.79	8983.17	7989.71	7741.06	7277.44	9167.56	22518.7	8270.46	2.72279	3.05477e-09	0.890781
M381T279	381.10415	279.3660	nodiff									5888.84	5742.44	5880.09	5758.75	5907.24	5760.42	921.011	2616.06	2682.67	1762.73	2516.28	2338.01	5822.96	2139.46	2.7217	1.24365e-07	0.450629
M301T129	301.18407	128.6110	nodiff									20476.9	20506.8	19324	17704.5	18339.6	17857.3	5762.42	5200.61	6747.15	8968.86	6081.84	9219.27	19034.8	6996.69	2.72055	7.16984e-08	0.817518
M494T278	494.02805	278.0835	nodiff									3093.26	3329.02	2854.31	3077.9	2803.37	2883.61	1252.28	1377.5	972.571	1066.97	1012.86	959.74	3006.91	1106.99	2.7163	6.5785e-09	0.324499
M265T188	265.19002	188.2420	nodiff									4023.16	3609.08	4415.39	4351.67	4017.33	3585.13	1893.14	1826.96	773.348	1663.36	850.069	1845.58	4000.29	1475.41	2.71131	1.84739e-06	0.370107
M227T502	226.63378	502.4750	nodiff									4841.21	6242.44	5264.59	4801.54	4936.81	5231.73	2155.76	2487.8	2044.95	1659.41	1872.87	1338.26	5219.72	1926.51	2.70942	2.85377e-07	0.423303
M747T305	747.33769	305.3400	nodiff									11323.6	10318.9	9038.43	11528.5	8857.63	8397.03	4164.33	3522.97	3962.39	3386.9	4723.42	2194.53	9910.68	3659.09	2.70851	2.256e-06	0.58136
M621T331	621.20245	330.5190	diff	Phosphonic acid, p-[2-[3-[[(1-benzoyl-4-piperidinyl)methylamino]carbonyl]-2-naphthalenyl]-1-(1-naphthalenyl)-2-oxoethyl]-	[M+H]+	0.807029225452309						112160	108434	105993	105831	106054	99217.8	38859.8	36610.7	36650.4	42315.4	38763.6	42275.1	106282	39245.8	2.7081	1.43804e-11	1.94121
M428T439_2	428.21297	438.5460	diff									1.05848e+06	1.09582e+06	1.09434e+06	1.06339e+06	1.10481e+06	1.04311e+06	371084	394570	377588	412259	419226	413972	1.07666e+06	398116	2.70437	1.77049e-13	6.17936
M326T226	326.20626	226.0240	diff									57745.1	60122.7	62122.2	53139.7	59795.6	53591.3	20606.6	19736.2	19106.2	24371.9	23987.8	20403.1	57752.8	21368.6	2.70269	1.5305e-09	1.42679
M383T303	383.22723	303.0930	diff									128642	139749	127319	129964	128822	120658	45877.3	43849.4	46071.5	53121.2	50788.8	47503.4	129192	47868.6	2.6989	7.15342e-11	2.13667
M495T34_2	495.43869	34.2460	nodiff									3294.78	2567.05	2781.72	2455.76	3160.12	2183.77	1021.33	1030.65	1195.42	1156.17	885.55	818.373	2740.53	1017.91	2.6923	2.88005e-06	0.304683
M477T255_2	477.24524	254.6565	diff	Loperamide	[M+H]+	0.792792648606846	HMDB0004999	C07080	Benzenoids	Benzene and substituted derivatives	Diphenylmethanes	77221.3	85529.9	77805.3	75761.5	73252.5	69236.7	25306.9	31432.6	23344.8	31059.3	35371.3	24811.7	76467.9	28554.4	2.67797	1.60193e-08	1.63366
M373T460	373.18065	460.0500	nodiff	Tyr-Lys	(M+CH3CN+Na)+	0.6957						28017.5	29088.9	6010.47	9551.79	37779	36850.8	10162.3	11938.3	8095.18	8839.04	9122.89	6918.26	24549.8	9179.32	2.67446	0.0207572	0.868663
M263T36	263.16463	35.7335	nodiff									1355.92	1154.28	7322.6	1110.25	1182.15	15281.5	1463.45	2573.16	1701.02	1316.31	1557.09	1650.91	4567.78	1710.32	2.67071	0.256009	0.331884
M342T209	342.20167	209.3800	diff									61094.9	58482.1	60102.7	58580.5	57970.5	56343.5	26184.5	17081.9	12191.8	24872.3	29657.4	22107.7	58762.4	22015.9	2.66908	8.85436e-08	1.42774
M534T236	534.15328	236.2440	nodiff									4669.04	4481.46	4813.35	4908.76	5615.06	4573.34	1702.31	1500.46	1628.86	1946.4	2644.89	1486.87	4843.5	1818.3	2.66376	2.19775e-07	0.408989
M299T37_2	299.25687	36.6350	nodiff									8657.94	10923.4	8905.79	6551.72	7761.79	7100.17	3921.13	1673.32	1637.99	4284.04	4491.18	2739.89	8316.8	3124.59	2.66173	9.07816e-05	0.518037
M438T254	437.91824	254.0130	nodiff									22171.9	25088.9	26983.6	16991.2	16045	23465.8	6052.89	7707.92	7607.87	8315.61	12015.9	7572.11	21791.1	8212.05	2.65355	4.32123e-05	0.839029
M519T173	519.16089	172.7750	nodiff									3456.88	4000.91	2927.42	4420.6	1856.69	5997.77	1211.44	1105.17	1363.16	1858.4	1445.3	1559.84	3776.71	1423.88	2.6524	0.00243044	0.328443
M282T38	282.27819	37.7120	nodiff	Oleamide	[M+H]+	0.962675551466098	HMDB0002117	C19670	Lipids and lipid-like molecules	Fatty Acyls	Fatty amides	114100	179301	170602	180672	233672	780745	132484	92191.2	96509	129433	97370.1	77614.4	276515	104267	2.652	0.123532	2.92874
M528T304	528.30101	304.0800	diff									198768	202446	194508	198833	198817	189406	69496.1	72218.7	68162.3	88734	77170.8	74077.9	197130	74976.6	2.62922	1.0738e-11	2.6245
M134T67	134.08003	67.3390	nodiff									11076	6046.6	9215.09	6947.16	6589.99	8285.62	2301.53	3440.27	3052.14	3209.93	3311.3	3020.75	8026.74	3055.99	2.62657	9.02329e-05	0.50396
M388T287	388.08310	286.9900	nodiff									6557.85	6828.69	6164.87	6994.25	6531.18	6859.09	2630.59	2670.54	2579.05	2760.96	2719.48	1853.78	6655.99	2535.73	2.62488	7.61389e-10	0.479765
M257T239	257.05569	238.7770	nodiff									5412.68	6449.49	6136.38	4789.21	4366.93	6072.44	1854.47	3293.36	1857.36	1821.8	2206.56	1664.56	5537.86	2116.35	2.6167	9.63314e-06	0.42522
M469T329	469.16800	329.3880	nodiff	Estrone glucuronide	[M+Na]+	0.821619368586646	HMDB0004483	C11133	Lipids and lipid-like molecules	Steroids and steroid derivatives	Steroidal glycosides	17834.8	18255	16929.2	18418.8	17226.8	17515.2	6202.41	6880.49	6177.85	7623.82	7144.5	6605.76	17696.6	6772.47	2.61302	1.51496e-11	0.784166
M560T248	560.30626	247.6030	diff									37104	44353.8	37558.6	57801.8	34738.6	38413.6	14032.9	14754	15130.9	18783.3	16088.9	16916.5	41661.7	15951.1	2.61184	2.79963e-05	1.16677
M588T287	588.16269	286.9080	nodiff									3558.77	2873.08	3025.61	3049.02	2982.64	2907.64	1466.52	1252.4	1040.56	922.595	1009.96	1352.16	3066.13	1174.03	2.61162	6.62014e-08	0.323264
M483T441	483.25431	440.5410	nodiff									28822.2	41098.9	29724.6	28237	28952.8	27177.7	11828.2	18761	7282.71	14402.3	10482.4	7772.49	30668.9	11754.9	2.60904	4.37665e-05	0.992941
M697T330	697.23747	329.8410	nodiff									11813.2	12103.7	10901.1	11367.5	8599.36	9935.39	6851.69	3184.73	1011.65	4290.55	3851.08	5638.22	10786.7	4137.98	2.60675	5.00212e-05	0.589214
M523T35	523.46991	34.8990	nodiff									14222.3	16453.3	14555.9	13307	13286	12127.8	5372.38	5129.6	5431.85	5951.83	5107.01	5244.47	13992.1	5372.86	2.60421	6.73265e-08	0.691909
M465T427	465.20480	427.1090	nodiff									9323.11	12153	13353.1	111371	9235.73	9212.01	8940.53	11448.1	11516.7	10122.9	11536.7	9741	27441.4	10551	2.60084	0.338622	0.770596
M784T300	784.42284	299.6500	diff									30543.3	30846.3	29478.3	31135.5	29342.2	26585.8	11081.5	8302.99	9654.24	14531.7	8254.96	16651	29655.3	11412.7	2.59844	3.9567e-07	1.00599
M611T258	611.14826	258.4230	nodiff									4234.69	5138.53	6139.88	5280.43	5330.29	4994.05	1234.08	2460.71	1796.51	1821.96	2219.59	2447.27	5186.31	1996.69	2.59746	1.47765e-06	0.417315
M175T375	175.11807	374.9550	diff									634493	228504	267742	694692	210884	661853	167133	183575	173782	181191	164212	168999	449695	173149	2.59716	0.0166706	3.28326
M354T203_2	354.23806	203.0090	nodiff									7870.11	7474.45	7742.59	8105.08	5944.7	5266.05	1104.54	5676.34	5575.68	1232.16	1300.51	1443.86	7067.16	2722.18	2.59614	0.00184827	0.465955
M447T257	447.13174	256.5820	nodiff									20139.6	18984.1	20301.9	18606.9	18961.3	16997.3	5667.9	8962.11	6236.85	6426.73	8726.53	7889.44	18998.5	7318.26	2.59604	2.42614e-08	0.808316
M90T250	90.05427	249.5905	nodiff									5094.57	4872.2	5279.38	4977.08	5100.62	4886.47	1829.74	1744.47	1703.46	1946.1	1874.61	2539.32	5035.05	1939.62	2.5959	8.12287e-10	0.417151
M808T276	808.21889	275.5510	nodiff									5260.3	3578.8	3421.06	3263.62	3411.21	3238.91	1140.28	1634.02	1131.11	1575.61	1523.89	1562.44	3695.65	1427.89	2.58819	4.38929e-05	0.344408
M649T292	649.35043	291.5960	nodiff									24717.8	24786.6	23074.1	23546.3	23458.2	21852.1	11525.1	8107.99	7934.91	8258.69	5771.27	13052.6	23572.5	9108.43	2.58799	2.35665e-07	0.894206
M411T414	411.26939	413.5635	nodiff									5881.42	4604.71	4015.88	3724.6	6373.09	3306.76	2567.52	677.727	1612.2	886.537	2931.34	2116.48	4651.08	1798.63	2.5859	0.00101431	0.369969
M869T356	869.24555	355.6870	nodiff									15668.7	14703.6	11687.3	15710.7	17529.1	14342.3	5395.83	4863.47	8844.46	3147.01	8750.85	3703.2	14940.3	5784.14	2.58298	3.12496e-05	0.692106
M180T27	179.99586	26.7230	nodiff									1865.38	5929.83	3574.11	3530.13	4426.81	2628.17	2337.42	809.141	908.052	1892.95	1389.96	1174.7	3659.07	1418.7	2.57917	0.00509136	0.313065
M721T254	721.23745	254.0110	nodiff									4477.24	6285.77	5519.98	3408.15	5372.7	4948.21	2447.4	1791.09	1003.62	2451.47	1662.19	2336.61	5002.01	1948.73	2.5668	6.496e-05	0.399637
M382T259_2	382.17197	259.1170	nodiff									15893.7	17080.9	18234.2	14943.9	15859.8	14610.3	6208.38	6401.77	4115.76	6924.59	8034.28	5976.93	16103.8	6276.95	2.56554	1.49723e-07	0.738217
M427T438	426.87590	438.2770	nodiff									10151.4	11054.8	8363.24	9329.41	11555.1	8242.53	3747.79	4436.78	4077.19	2154.05	4488.03	4012.09	9782.74	3819.32	2.56138	4.17635e-06	0.567384
M671T328	671.27841	327.8990	nodiff	N-acetylglucosaminylasparagine	[2M+H]+	0.866231716025927			Organic acids and derivatives	Carboxylic acids and derivatives	Amino acids, peptides, and analogues	15508.1	16512.4	15844.3	14816.6	12745.3	13156.8	5589.53	6557.61	5721.22	6086.75	5371.81	5261.8	14763.9	5764.79	2.56105	7.35247e-08	0.707645
M136T338	136.07449	338.4820	diff	Dopamine	(M+H-H2O)+	0.9281	HMDB0000073	C03758	Benzenoids	Phenols	Benzenediols	99352.1	136130	103848	122116	128367	90486.6	56249	56438.2	76377.1	6043.88	54096	17218.6	113383	44403.8	2.55346	0.000390843	1.85405
M439T287	439.11249	287.0740	nodiff									4633.54	5507.89	4708.28	5456.66	4881.05	4661.95	1744.48	2111.8	2169.33	1890.14	1879.29	1933.26	4974.89	1954.72	2.54507	9.86518e-09	0.410705
M635T401_2	635.32046	400.8630	diff	Rescinnamine	[M+H]+	0.879179436737904		C06540				625276	658461	559197	579630	580047	543295	222298	228474	232445	252866	235151	227688	590984	233154	2.53474	2.39951e-09	4.48183
M776T236	776.42912	235.6030	diff	Microcystin la	[M+H-C9H10O]+	0.904185216547589			Organic acids and derivatives	Peptidomimetics	Hybrid peptides	41258.8	45038	39942.9	39728.9	42349.4	39607.8	12211.8	15812.9	17995.7	19090.3	14763.4	17996.6	41321	16311.8	2.5332	4.70475e-09	1.185
M935T252	934.55962	252.1050	diff									40980.6	39990.6	43898.9	36998.6	37070.3	37075.6	13332.9	15085.9	14328	16512.6	15052	19333.7	39335.8	15607.5	2.52032	1.36361e-08	1.15374
M516T238	516.16297	238.1630	nodiff									2182.11	2277.92	2310.42	2135.96	1921.12	2593.49	944.069	934.599	1098.51	616.867	956.246	785.331	2236.84	889.27	2.51536	3.19053e-07	0.270758
M319T401_1	318.66557	401.4490	diff									95037.4	99486.7	102019	99659.6	103851	91117.5	38260.9	38605.9	39524.8	41724.7	38698.6	38270.7	98528.6	39180.9	2.51471	4.17465e-11	1.83022
M223T287	223.06777	287.0960	diff									50910.1	49026.2	51592.7	52989.8	49155.3	47575.2	19032.6	21193.2	21007.7	19148.2	18833.6	20629	50208.2	19974	2.51367	1.62006e-11	1.30643
M342T433	342.24777	433.1920	nodiff									34968.4	33129.1	923.449	924.262	2354.35	1498.79	3447.92	6018.92	4437.06	4849.17	4963.58	5690.83	12299.7	4901.25	2.50951	0.308488	0.393947
M191T160	191.15327	160.4470	nodiff	1,1-dimethyl-4-phenylpiperazinium	[M+H]+	0.977532919874907			Organoheterocyclic compounds	Diazinanes	Piperazines	24214	22601.9	20162.3	17943.1	17973.4	15602.2	7200.79	6807.76	7061.65	12968.5	6972.13	6251.89	19749.5	7877.13	2.50719	3.23272e-05	0.794217
M325T146	325.18469	145.6640	diff									39639.2	41684.4	36674.3	38498.9	42221.2	36782.7	14652.9	15918.3	16841.8	11217.7	18640	16831	39250.1	15683.6	2.50262	1.33525e-08	1.14786
M527T297	527.12984	297.1100	nodiff									1628.41	2443.89	2778.06	1745.77	2087.31	2452.45	935.512	813.446	1225.83	797.796	687.25	798.711	2189.31	876.424	2.49801	5.92843e-05	0.25964
M957T252	956.53984	252.1480	nodiff									28436.2	29082.7	28896.3	25522.6	27153.5	24657.8	10037.2	10534.5	8499.43	11882.2	13378.7	11242.7	27291.5	10929.1	2.49714	1.78306e-08	0.958428
M838T210	837.54157	210.0200	nodiff									10560.4	10645.3	10623.3	10671.1	10125.7	9962.96	4105.12	3589.31	4084.48	4416.26	3556	5314.69	10431.5	4177.64	2.49697	1.11476e-09	0.593912
M264T281_2	264.16723	281.3210	nodiff									2941.73	2485.36	3128.86	4061.44	2925.86	3000.57	1087.53	1749.51	927.425	1199.5	850.699	1618.07	3090.64	1238.79	2.49489	3.31945e-05	0.313134
M479T239	479.20930	238.7880	nodiff									21392.6	23499.9	22331.4	20989.2	21040.2	20867.6	9289.08	7822.62	9686.83	8931.78	8359.02	8187	21686.8	8712.72	2.4891	2.13178e-10	0.854156
M110T583	110.07019	582.8290	nodiff									23649.9	41129	35954.4	40275.4	217008	36147	27975.8	22668.2	23911	42869.9	25998.2	15452.3	65693.9	26479.2	2.48096	0.228877	1.08184
M272T340	271.64964	340.1420	nodiff									2500.26	4001.66	3613.45	2143.16	2756.12	4434.43	1369.83	782.049	1027.4	1210.79	2173.95	1284.95	3241.51	1308.16	2.47792	0.000948071	0.310138
M565T258_2	565.33133	258.4500	nodiff									21376.3	25004.2	19804.6	20200.6	20571.3	20020.1	9153.75	6548.04	7853.93	9674.6	9555.63	8630.99	21162.8	8569.49	2.46956	1.00425e-07	0.837145
M572T253	572.13629	252.7780	nodiff									3861.47	4742.18	4077.89	4537.9	4452.35	3892.54	1272.61	1948.34	1820.4	1683.3	1711.22	1927.37	4260.72	1727.21	2.46683	6.69981e-08	0.376304
M600T263	600.11109	262.8655	nodiff									2851.73	3434.32	2990.78	3230.44	3141.68	2807.55	1422.78	1317.47	971.286	1083.18	1352.33	1338.58	3076.09	1247.6	2.46559	3.44403e-08	0.319519
M723T315	723.30968	315.1940	nodiff									12575.7	11962.2	11905.7	12063.3	12422.7	11207.6	4427.25	4645.9	4644.31	5110.93	5570.73	4910.85	12022.9	4884.99	2.46119	8.80083e-11	0.63585
M556T323	556.19812	322.8140	nodiff	Plnh	[M+H+K]2+	0.888979780640573			Organic oxygen compounds	Organooxygen compounds	Carbohydrates and carbohydrate conjugates	17890.2	18244.8	18095.8	20861.2	17441.3	16148.2	7975.32	7543.74	6313.18	7390.33	8140.92	6824.41	18113.6	7364.65	2.45953	2.47475e-08	0.775697
M409T214	409.27920	213.8300	nodiff									11077.1	5287.53	11430.7	9776.31	10333.9	10045.8	2630.15	4986.42	3133.04	5225.12	3478.13	4252.43	9658.55	3950.88	2.44466	0.000204077	0.539071
M458T391	458.07427	390.6910	nodiff									6111.01	6285.63	6390.84	6158.93	6720.5	6468.85	2755.51	2622.01	2456.02	2971.49	2727.42	2143.75	6355.96	2612.7	2.43272	2.14506e-10	0.460518
M318T401_2	318.16388	401.1810	diff									239083	245054	226599	223410	221402	238431	97944.9	90524.8	98502.1	103601	91136.9	92293.7	232330	95667.3	2.42852	3.61349e-11	2.77893
M208T260	208.09638	259.7420	nodiff									8333.76	8692.8	9669.06	8757.66	8569.24	8753.83	1963.13	4322.42	3632.08	3829.06	4653.2	3394.85	8796.06	3632.46	2.42152	2.65028e-07	0.535514
M579T134	579.27846	134.3950	nodiff									10277.1	10962	9066.83	9947.65	9025.95	8737.24	3775.43	3188.1	3806.83	3733.21	5140.43	4316.26	9669.45	3993.38	2.42137	1.69689e-07	0.562978
M312T312	312.19058	312.0000	nodiff	Arg-his	[M+H]+	0.829250393394919			Organic acids and derivatives	Carboxylic acids and derivatives	Amino acids, peptides, and analogues	12564.7	14544.7	13807.9	14960.4	14593.6	16633.9	6695.94	5631.72	5303.34	7859.86	5967.83	4537.16	14517.5	5999.31	2.41987	3.494e-07	0.689935
M696T335_2	696.18385	335.0185	nodiff									24824.4	2869.99	24654.9	24476	3349.34	3735.63	5544.75	6309.01	4931.75	5969.27	5476.44	6468.94	13985	5783.36	2.41815	0.116793	0.585887
M249T256	249.05994	255.9480	nodiff									18336.2	21050.4	21317.7	19520.6	19211.2	18939.6	8158.02	7532.78	7508.71	8892.45	8830.07	8079.95	19729.3	8167	2.41573	1.23361e-09	0.807524
M488T261	487.73834	261.3010	nodiff									7735.74	4385.12	4177.49	6542.55	7347.41	6414.93	3825.77	1409.28	2806.09	1589.33	1443.3	4178.08	6100.54	2541.97	2.39992	0.00118496	0.412728
M190T205	190.10629	204.9730	nodiff									5451.57	6925.23	6672.83	6119.06	11263.3	6376.69	2447.74	2136.21	2217.58	2357.3	2707.93	5976.79	7134.79	2973.93	2.39912	0.00259389	0.442035
M337T299	337.10575	299.3150	nodiff									13322.5	12574.4	13291.7	13236.7	12096.1	12320.7	5036.98	5609.86	5400.07	5069.89	5971.19	5021.27	12807	5351.54	2.39314	9.72194e-11	0.649535
M385T58_2	385.17545	57.9955	nodiff									4278.67	4802.94	5251.81	5197.49	4336.25	4699.05	1885.41	2360.05	2277.16	1528.86	1893.43	1994.99	4761.03	1989.99	2.3925	1.10477e-07	0.392655
M491T262	491.14344	262.2770	nodiff									8815.82	9573.46	9195.67	9209.42	8581.07	8349.46	3629.09	3765.98	4049.43	3320.73	4073.1	3624.42	8954.15	3743.79	2.39173	3.92061e-10	0.542974
M511T257	511.25095	256.5560	diff									99360.9	72272.4	105453	97581.4	93079.6	105827	54238	38859.9	33504.5	41542.6	35735.9	36437.5	95595.7	40053.1	2.38673	2.82233e-06	1.73582
M156T204_2	156.10100	204.1440	nodiff									10919.9	10696.1	10389.2	17759	10084.9	10327.5	4440.13	5325.42	5030.76	5162.08	4966.03	4537.78	11696.1	4910.37	2.38192	0.000250589	0.590224
M151T227	151.08545	227.2330	nodiff									6548.58	7322.63	7342.21	8917.45	7280.64	4771.11	2296.35	3979.1	3008.17	3100.88	3908.86	1456.39	7030.44	2958.29	2.37652	0.000131591	0.463455
M399T337_2	399.11626	336.9405	nodiff									6241.74	4977.08	7066.56	5025.91	5183.01	4753.69	1396.75	2381.8	2336.97	2167.63	1584.59	4153.82	5541.33	2336.93	2.3712	0.000156697	0.412704
M607T295	607.37969	295.4150	diff									140774	149365	140637	132233	150081	131214	71150	51302.8	54687.1	61951.3	56860.5	60156	140717	59351.3	2.37092	4.00088e-09	2.14195
M412T301	412.21687	301.3730	nodiff									12726.8	12959.9	12237.6	12574.3	12467.5	11750.2	4271.46	2353.83	2036.21	11306.4	5235.15	6311.55	12452.7	5252.44	2.37084	0.000423968	0.613663
M442T339	442.30080	338.8610	nodiff									4134.41	4120.06	3226.74	3794.3	3622.43	5832.22	1880.05	1608.95	1886.79	1882.23	1100.87	2092.63	4121.7	1741.92	2.36618	0.000129372	0.353217
M651T257_2	651.22125	256.8625	nodiff									8516.51	10167.2	10027.9	9163.65	8968.55	8841.43	3913.53	4676.92	3611.17	3857.92	3659.81	3822.4	9280.87	3923.63	2.36538	1.04842e-08	0.548469
M358T536	358.24426	536.4200	nodiff									8264.22	8465.51	7125.09	9164.73	9229.66	7759.76	5126.06	5373.66	1988.53	3545.48	2847.99	2278.27	8334.83	3526.66	2.36337	3.19717e-05	0.503741
M249T275	249.19064	275.4880	nodiff									4442.77	3945.77	3587.41	3505.11	5577.07	4506.32	1026.57	2374.23	1830.45	1499.43	2031.03	2056.41	4260.74	1803.02	2.36311	5.65323e-05	0.361468
M178T402	178.05766	401.7225	diff									68540	68191.9	69040.1	69182.1	67436.4	44272.7	20195.9	27095.4	25196.3	29391.3	33385.8	28812.3	64443.9	27346.2	2.3566	7.87873e-06	1.43489
M556T389	556.27759	389.1700	nodiff									30165	28743.7	29519.4	24232.1	22618.7	25680	13089	9519.27	6026.44	18654.9	8970.9	12043.7	26826.5	11384	2.3565	3.30701e-05	0.910154
M261T281	261.03746	280.6410	nodiff									2243.97	2495.92	1764.45	1923.23	2141.37	2566.59	740.883	904.681	1101.8	1169.85	952.922	711.957	2189.26	930.349	2.35316	7.19979e-06	0.263111
M561T217	561.15446	216.9500	nodiff									3993.22	3607.92	3945.43	3390.64	3731.86	3556.53	1817.3	1231.29	2201.3	1873.79	922.597	1415.7	3704.27	1577	2.34894	1.72039e-06	0.341125
M469T262	469.13771	261.6640	nodiff									10586.4	9670.21	10120.8	10145.6	11017	10331.7	4782.3	4634.56	4286.23	4343.37	4026.75	4307.1	10311.9	4396.72	2.34537	1.02665e-10	0.578863
M541T467	541.17498	466.6270	nodiff									9681.06	13224.5	12807.5	11591.4	10805.3	11942.2	1504.46	3157.17	3205.69	17765.1	2994.07	1330.29	11675.3	4992.8	2.33843	0.0293992	0.540718
M792T276	792.24438	275.5610	nodiff									5204.82	5287.86	3076.77	3083.94	3252.11	2197.52	1853.19	1718.69	1078.1	1451.85	1278.45	2077.62	3683.84	1576.32	2.33699	0.00290797	0.316094
M552T82	551.50153	82.0500	nodiff									8337.1	6960.59	5460.07	6765.24	8443.22	6777.07	3114.19	3070.02	3094.26	2826.46	3358.94	2853.06	7123.88	3052.82	2.33354	5.15637e-06	0.471034
M450T297_1	450.11682	297.3485	nodiff									4343.67	4428.59	4604.09	4483.74	4178.93	3897.87	2192.05	1682.59	2047.08	1915.78	1813.1	1479.88	4322.82	1855.08	2.33026	1.14544e-08	0.37229
M337T301	337.14742	300.7430	nodiff									15898.8	18001.6	17532.7	23605.2	24551.3	21880.2	13123.3	2247.52	8380.59	14023.9	7929.9	6439.35	20245	8690.76	2.32948	0.000524307	0.772747
M1002T294	1001.50781	293.5020	diff									249625	264060	248220	242144	275704	235047	106370	103691	100519	115334	108311	116257	252467	108414	2.32874	9.18433e-10	2.86041
M634T257_1	634.18443	257.1665	nodiff									4708.43	4202.99	4552.93	4121.53	4808.24	4770.01	2384.57	1742.77	2128.2	2060.36	2164.31	1185.54	4527.35	1944.29	2.32854	2.51916e-07	0.380565
M353T387	353.14239	386.5830	nodiff									22067.5	23508.5	23923.1	21893.8	22733	22664.1	8771.82	10323.1	8910.87	12084.3	9463.94	9252.4	22798.3	9801.06	2.32611	1.02562e-09	0.859225
M321T281_2	321.07767	281.2580	nodiff									12082.4	14994.1	11246.9	11176.9	12293.1	12506.7	5851.74	4214.38	5580.61	5464.66	5471.89	5415.85	12383.4	5333.19	2.32194	4.40441e-07	0.624958
M326T385_2	326.17049	385.2900	nodiff									12160.9	11717.1	11885	9616.88	9160.64	9939.26	4131.71	6292.53	2024.75	2783.53	7576.7	5013.05	10746.6	4637.05	2.31756	0.000125665	0.565746
M188T125_2	188.13844	125.3820	diff	Leu-Asp-Lys	[M+2H]2+	0.707164991592166			Organic acids and derivatives	Carboxylic acids and derivatives	Amino acids, peptides, and analogues	79470.4	105233	75302	72274.4	100446	94725.5	38635.2	38823.6	37281.9	42000.3	28580.3	42461.1	87908.5	37963.7	2.31559	9.16814e-06	1.65076
M651T432	651.23249	431.9410	nodiff									14452.2	15115.3	16724.8	14690.6	13295.7	15102	6122.13	5833.43	6575.94	7854.69	6965.53	5256.4	14896.8	6434.69	2.31508	5.27111e-08	0.688309
M623T237	623.41020	236.9340	nodiff									11414.4	13651.3	10826	10530.4	23645.3	11345.5	4445.78	6287.94	5585.08	5941.35	5785.92	7123.12	13568.8	5861.53	2.31489	0.0042617	0.596323
M327T215	327.14005	214.8425	nodiff									16245.8	17167.8	18760.2	14182.7	14998.9	12337.6	6026.15	6164.9	6647.42	7556.38	7327.01	6820.36	15615.5	6757.04	2.311	3.35309e-06	0.699667
M263T320	263.10394	320.2900	nodiff	Ile-Ser	(M-H+2Na)+	0.9662						32057.2	32984.5	32438.8	30119.8	30929.5	30165.8	27412.2	5931.75	6469.64	4342.48	32308.2	5322.34	31449.3	13631.1	2.30717	0.00649461	0.892909
M245T198	245.11254	198.4010	nodiff									18522.9	19900.4	17551.5	17223.7	18189.7	17928.2	7361.04	8585.6	8323.77	8354.73	7902.59	6896.25	18219.4	7904	2.30509	8.4349e-10	0.764418
M581T331	581.42128	330.5300	nodiff									2324.23	2037.76	2482.91	2758.7	2317.62	2554.29	915.389	1051.48	885.464	1070.77	1174.73	1183.02	2412.59	1046.81	2.3047	2.66037e-07	0.275295
M508T386	508.23612	385.9200	diff									27609.1	35011.9	33401.8	35212	33034.7	32889.4	14574.8	16314.3	15634.8	18031.4	6001.53	15013.2	32859.8	14261.7	2.30406	4.01667e-06	1.0065
M248T454	247.65722	453.5165	diff									48469.1	100370	60917.1	77602.5	77281.8	59904.3	29975.5	32180.2	40671.1	45824.7	13687.3	21927.8	70757.4	30711.1	2.30397	0.00114161	1.39021
M347T396	347.04204	396.2690	nodiff									5510.59	5710.69	5109.68	5400.26	5781.9	6381.59	1859.78	2854.56	2802.38	2557.14	2256.29	2391.19	5649.12	2453.56	2.30242	8.00298e-08	0.423019
M220T301	220.02729	301.1645	nodiff									4522.47	3090.15	4473	4462.61	3707.13	4217.87	621.799	1103.53	1399.49	1960.63	2755.74	2793.83	4078.87	1772.5	2.30119	0.00032697	0.344704
M556T301	556.33503	300.5350	nodiff									23157	24063.1	29527.7	22261.9	23670.2	21920	9066.44	8878.7	10479.3	12631.6	11164.2	10664	24100	10480.7	2.29946	8.32567e-07	0.869387
M288T280	288.10589	280.0060	diff									57521	59865	56290.4	59253.4	60467.1	58392.6	25730.4	25838.7	25563.8	25594.8	24780.5	25549	58631.6	25509.5	2.29842	2.10876e-13	1.37381
M277T341_2	277.11706	341.4870	nodiff									24722.8	27680.2	24789.3	25296.2	23340.6	23032.4	10457.9	12014.6	10504	12180.1	10412.7	9262.28	24810.3	10805.3	2.29613	9.34884e-09	0.889152
M236T26	236.05861	25.9850	nodiff									2979.48	8809.62	6642.7	4135.93	6328.38	5137.62	3867.24	1640.63	2032.74	3152.35	2033.5	2129.65	5672.29	2476.02	2.29089	0.00552529	0.376132
M385T42	385.17390	41.5305	nodiff									5526.77	5354.97	5079.91	5939.26	6250.19	6010.5	2471.96	2529.21	2516.84	2390.39	2503.43	2560.89	5693.6	2495.45	2.28159	8.08794e-09	0.424697
M521T297	521.11445	297.0260	nodiff									1675.99	1908.72	2346.3	1932.78	1638.18	1937.33	735.634	763.628	988.852	723.608	954.895	854.553	1906.55	836.862	2.27821	2.71342e-06	0.241841
M768T225	768.46246	225.2590	nodiff									11367.1	12244.9	11739.9	10395.8	11653.5	10345.2	4485.33	4643.91	6191.4	4513.78	5913.66	3996.38	11291.1	4957.41	2.27761	1.1196e-07	0.595308
M517T238	517.15439	238.1530	nodiff									2348.36	3260.03	2791.19	2652.43	2587.29	2452.67	1139.56	1295.34	1249	1227.76	1031.2	1128.7	2681.99	1178.59	2.27559	6.93559e-07	0.288687
M464T310_2	464.25089	309.6490	nodiff									44140.6	42091.5	39652.7	39832.1	8165.15	9275.56	11987.6	13977.9	16350.7	13667	11519.9	13408.6	30526.3	13485.3	2.26367	0.0344476	0.928945
M569T322	569.16011	321.7760	nodiff									4370.72	4458.72	4781.49	4883.88	4796.26	3980.64	2235.37	2186.83	1406.7	2310.84	2054.93	1860.56	4545.29	2009.21	2.26223	1.42577e-07	0.377273
M116T27	116.05154	26.6510	nodiff									854.197	3773.72	1901.29	1690.19	2048.7	1335.61	703.449	880.558	637.373	976.036	1105.79	836.962	1933.95	856.694	2.25746	0.0262742	0.205039
M521T304	521.19991	304.3610	nodiff									6074.26	6451.9	6251.14	6375	6348.72	6003.34	2821.77	2757.21	3323.09	2946.07	2208.05	2568.83	6250.73	2770.84	2.2559	1.58678e-09	0.443717
M93T403	93.04387	403.3170	diff									30263.2	50953.2	34783.5	54399.6	58157.2	45237.3	21183.8	23325.6	13208.4	9636.45	19723.4	34337	45632.3	20235.8	2.25503	0.00128048	1.10954
M283T482	283.01804	481.5380	nodiff									2464.06	4735.83	2873.98	1333.08	2006.36	2707.34	1207.06	1205.52	1255.46	1107.51	1011.02	1382.64	2686.78	1194.87	2.2486	0.010048	0.250061
M319T279	319.09873	279.3340	nodiff									29799.6	29929.3	30039.7	28916.2	28899.5	29542.5	12903.7	12206	12143.7	13784.1	13347.5	14408.3	29521.1	13132.2	2.248	2.81206e-12	0.968379
M824T241	823.52662	241.0215	diff									42137.6	42065.8	39490.7	38543.1	45831.8	36480.9	17949.3	19501.5	18968.9	17352.1	16145.7	18926	40758.3	18140.6	2.2468	2.20095e-08	1.13012
M376T285	376.15193	284.8940	nodiff									11777.5	11638.5	10077.1	11507.1	11428.8	12445.9	5538.26	4605.29	4964.46	5836.55	5285.06	4446.71	11479.2	5112.72	2.24522	1.40896e-08	0.601203
M499T264	499.09882	263.5605	nodiff									2568.17	2886.58	2472.54	3193.63	2496.82	2365.71	1209.4	1582.35	950.132	1222.81	1134.33	1037.79	2663.91	1189.47	2.23958	2.69111e-06	0.285133
M440T342_2	440.28468	342.1335	nodiff									6031.36	6824.09	6527.92	5809.61	6255.75	5673.45	2524.92	1884.46	2063.59	2423.22	1661.1	6033.3	6187.03	2765.1	2.23754	0.000573012	0.421617
M618T368	618.22151	368.3810	nodiff									11819.1	14017.8	10834.9	13674.1	11860.1	13533.9	3150.4	4703.21	3988.01	6751.86	9017.83	6304.03	12623.3	5652.56	2.23321	4.53659e-05	0.61248
M657T401	657.30292	401.4550	diff									86423.4	84809.3	82011.4	90802	92525.2	83047.7	38017.4	51274.9	35361.6	38077	35305.4	34754.6	86603.1	38798.5	2.23213	2.61431e-08	1.64064
M740T260	740.33820	259.7235	nodiff									18933.8	16841.3	20048.4	17090.6	18154.5	15606.8	7812.83	8936.41	7215.61	8690.31	7921.42	7351.93	17779.2	7988.09	2.22572	7.82714e-08	0.742874
M186T198	186.11138	197.7870	nodiff									13463.2	15427.9	13882.8	13851.6	14705.5	13907.2	7253.98	5401.03	5445.11	8066.85	8887.79	3251.54	14206.4	6384.38	2.22518	5.48533e-06	0.659131
M834T316	834.18654	316.4740	nodiff									2419.59	2422.49	2395.67	2183.89	2672.65	2339.64	947.628	1000.14	638.964	1113.46	1845.38	952.931	2405.65	1083.08	2.22112	2.19856e-05	0.269448
M429T298	429.14497	298.0090	nodiff									7109.14	6588.49	9440.02	7353.62	8674.96	6846.46	1937.99	4240.83	3492.6	4682.89	4543.95	1829.03	7668.78	3454.55	2.21991	0.000127286	0.470435
M246T241	246.16862	241.3260	nodiff									3484.45	2713.76	3296.86	3342.73	3698.89	3302.71	2130.28	1799.11	1766.76	832.21	790.058	1634.36	3306.56	1492.13	2.216	4.10556e-05	0.308773
M332T287	332.18079	287.0960	nodiff									19723.7	18690.6	19709.9	18500.9	19623.6	18464.4	8935.6	8378.66	8368.38	8349	8684.45	9122.78	19118.9	8639.81	2.21288	6.13592e-12	0.774431
M332T420_2	332.07388	420.1175	nodiff									630.216	847.227	1333.81	1618.19	1430.25	1215.05	202.522	955.398	355.824	616.411	204.923	864.327	1179.12	533.234	2.21127	0.00978319	0.16798
M519T322	519.24207	321.7760	nodiff									16183.5	12756	13004.5	11592.8	10924.2	12631.9	3380.21	6369.03	5927.16	10013.9	4614.13	4578.41	12848.8	5813.8	2.21006	0.000160814	0.608658
M303T295	303.08314	294.6765	nodiff									3372.14	3660.3	4087.02	3553.36	3151.51	3033.83	1514.92	1619.06	1650.8	1726.76	1431	1504.59	3476.36	1574.52	2.20788	3.53837e-07	0.327135
M498T275	498.05324	274.8660	nodiff									1814.57	1638.07	1534.43	1726.85	1734.87	1723.09	763.153	767.63	860.514	689.391	817.202	725.607	1695.31	770.583	2.20004	2.4058e-09	0.228883
M290T266	290.06374	266.0290	nodiff									2457.47	3381.28	2980.16	3392.81	2850.54	2898.14	1182.67	1125.57	1727.88	1732.89	1441.79	960.387	2993.4	1361.86	2.19802	8.34977e-06	0.297738
M565T300	565.29335	299.6190	nodiff									20731.8	33517	32518.7	34654.1	32377.2	29305.6	12352.8	12708.7	12662.8	12852.4	20490.8	12552.7	30517.4	13936.7	2.18971	5.21531e-05	0.938059
M392T289	392.22781	289.0140	diff									37169.5	30430.3	36616.5	34148.9	30770.1	34346.5	16302.6	10946.9	11023.5	18888.4	18267.3	17667.8	33913.6	15516.1	2.18571	1.88649e-06	1.01213
M115T53	115.05306	53.3575	nodiff	Diallyl sulfide	[M+H]+	0.723783606726645	HMDB0036491	C08370				14014.3	12979.8	18599.7	17723.2	19799.9	12682.3	7198.49	7597.95	7166.25	7401.9	7235.01	7237.86	15966.5	7306.24	2.18533	4.62211e-05	0.678894
M283T230	283.07132	229.8230	nodiff									11989.8	12243.6	12690.9	12269.1	11433.7	12449.5	5437.58	5935.94	5751.6	5740.76	5425.75	5211.09	12179.4	5583.79	2.18121	2.31407e-11	0.613361
M632T334_1	632.29070	334.3230	nodiff									16150.3	15127.5	16659	17787.8	15723.5	14594.2	3398.95	7413.39	11528.6	4180.44	12920	4610.37	16007	7341.97	2.18021	0.000494956	0.665636
M833T376	833.38819	376.1885	nodiff									17307.1	15217.5	18819.8	14161.1	40253.8	15559.2	8803.08	9736.04	8866.68	10078.4	9608.37	8663.43	20219.7	9292.67	2.17588	0.0229084	0.67402
M321T110	321.19079	110.3010	nodiff									19359.6	26470.1	22991.7	29056.2	28774.3	29310.6	12142.4	15103.9	8495.09	12171.4	12549.1	11404.7	25993.7	11977.8	2.17017	1.9968e-05	0.869338
M620T37	619.61085	36.9330	nodiff									4061.63	4156.78	5250.14	3704.24	4928.34	15452.3	2220.32	2943.99	1858.69	4601.87	2684.4	3002.43	6258.91	2885.28	2.16925	0.105167	0.415159
M595T256_1	595.17811	255.9260	nodiff									5733.04	6243.21	5330.99	5900.85	5504.39	5815.01	2837.04	2687.17	2894.54	2353.5	2152.95	2997.33	5754.58	2653.75	2.16847	1.38479e-08	0.418482
M213T363	212.97310	363.2850	nodiff									8277.93	10244.9	6938.67	6014.02	6842.06	6275.78	4107.23	4139.51	4541.75	1900.02	1758.11	4140.21	7432.23	3431.14	2.16611	0.000669995	0.448776
M534T254	534.18992	254.0360	diff	.beta.-d-glucopyranosiduronic acid, 5-[3-(1-naphthalenylcarbonyl)-1h-indol-1-yl]pentyl	[M+H]+	0.872661091102448			Organoheterocyclic compounds	Indoles and derivatives	Naphthoylindoles	35508.4	38108.3	37855.9	32599.1	27926.5	32522.9	15254.1	17825	15616.2	14848.7	15809.7	15109.9	34086.8	15743.9	2.16508	5.68307e-07	1.01248
M182T299_2	182.08039	298.6150	diff	DL-tyrosine	[M+H]+	0.994078711128886	HMDB0000158	C00082	Organic acids and derivatives	Carboxylic acids and derivatives	Amino acids, peptides, and analogues	831810	816600	787931	772400	769499	702193	330677	351753	328253	383610	386830	384836	780072	360993	2.16091	3.02636e-09	4.90343
M464T277	464.24640	276.8110	diff	Benzamide, n-[5-[2-(3,5-dimethoxyphenyl)ethyl]-1h-pyrazol-3-yl]-4-[(3r,5s)-3,5-dimethyl-1-piperazinyl]-, rel-	[M+H]+	0.900965301482987			Organoheterocyclic compounds	Diazinanes	Piperazines	228077	224935	220610	213018	220738	214319	102903	103217	98508.3	100583	105937	101148	220283	102049	2.15859	6.51465e-13	2.60667
M512T231	512.30439	231.1895	nodiff									12585.8	12840.3	11804.4	12179.9	16990.6	11860.4	4970.91	3983.15	5158.63	10266.2	5928.68	6051.88	13043.6	6059.91	2.15243	0.000173572	0.615315
M665T358	665.13860	357.5800	nodiff									8736.77	7600.98	7944.33	6730.19	6441.56	10690.3	4523.16	2954.76	2731.98	3806.7	4302.62	4090.44	8024.02	3734.94	2.14836	0.0001107	0.478878
M387T402	387.14954	402.1040	nodiff									30084.4	31319.3	30094.9	29570	29153.8	28061.9	14612.5	12693.2	12390.2	15769.4	14237.2	13286	29714.1	13831.4	2.1483	5.11988e-10	0.954479
M245T428	245.14237	428.2080	nodiff									24956.2	7045.61	26220.1	4517.55	12159.3	16299.8	9787.7	8501.49	11751.9	3293.34	3497.93	5647.7	15199.8	7080.02	2.14685	0.0668789	0.514053
M430T262	430.12685	262.2920	nodiff									11065.1	10813.9	9488.7	10389.9	10523.3	7870.12	4923.33	5186.52	5044.7	4077.95	4440.1	4351.53	10025.2	4670.69	2.1464	1.13474e-06	0.548064
M305T94	305.15957	94.3340	diff	Zeranol	[M-H2O+H]+	0.745944335182319		C14752				168191	114651	98826.6	136517	139461	123121	59325.2	60905.3	58706.2	50550.1	68167.5	66240	130128	60649.1	2.14559	4.18695e-05	1.92373
M491T271	491.30251	271.0795	nodiff									11696.4	10568.5	11062.9	10528.9	11505.4	11444.8	4326.67	4153.17	5730.95	5399.71	5300.48	6262.29	11134.5	5195.55	2.14308	3.01638e-08	0.581456
M204T181	204.12197	180.7980	nodiff									10381.5	10225.2	9188.6	9189.2	7918.56	8846.05	2576.29	3179.77	5054.01	4716.23	4851.17	5699.14	9291.51	4346.1	2.1379	1.14039e-05	0.523133
M558T227	558.28794	226.5490	diff									38882.8	38620.7	35670.3	40539.8	39151	36862.2	14715.3	19993.5	12916	14823.2	21927.7	23168.9	38287.8	17924.1	2.13611	8.27598e-07	1.07123
M311T392	311.02166	392.4090	nodiff									3323.31	3896.43	3975.51	3881.71	3474.47	3152.14	1929.4	1368.12	1377.46	1526.58	1620.43	2362.37	3617.26	1697.39	2.13107	3.82179e-06	0.328471
M119T299	119.04815	298.6350	diff									107870	98951.5	102164	96575.5	101075	90518.2	43886.6	46780.3	43402.7	49457.2	49074.3	47728	99525.5	46721.5	2.13019	1.82204e-09	1.74126
M786T276	786.23583	275.5610	nodiff									4954.35	4424.82	5043.42	4466.22	4203.77	4224.79	2085.39	1958.39	1806.85	2353.6	2062.71	2572.57	4552.89	2139.92	2.1276	1.4183e-07	0.37029
M182T299_1	181.51765	299.1220	nodiff									6147.24	4026.85	5250.65	4639.09	5460.88	4993.39	2635.53	2228	2437.85	1439.21	2428.88	3181.26	5086.35	2391.79	2.12659	3.05443e-05	0.380253
M210T255	210.05022	255.2960	nodiff									13743	18079.2	15575.4	15353.5	16160	14208.8	7052.17	7810.79	7818.47	6359.29	7438.23	7316.33	15520	7299.21	2.12626	2.28379e-07	0.680208
M277T203	277.08229	203.0030	nodiff									2077.98	2199.39	4442.91	4087.29	7447.44	7827.47	817.976	2582.57	1907.32	2318.95	2060.83	3521.55	4680.41	2201.53	2.12598	0.0441818	0.329949
M338T135	338.34039	135.0490	nodiff									2918.52	2732.45	3165.11	857.917	3086.26	25652.5	2714.42	3165.03	3090.47	3435.1	2766.79	2901.61	6402.13	3012.24	2.12538	0.401337	0.451655
M165T299	165.05377	298.6150	diff									574768	555620	543344	541586	538305	498304	234564	243526	240323	269240	269909	272516	541988	255013	2.12534	5.51134e-10	4.06582
M779T293	779.34779	293.2510	nodiff									14789.4	13928.4	16053.4	14711.9	14001.5	15136.7	8400.31	5182.65	7431.64	5846.94	5993.96	8941.47	14770.2	6966.16	2.12028	5.70499e-07	0.659877
M787T144	786.59804	144.4420	nodiff	1,2-dioleoyl-sn-glycero-3-phosphatidylcholine	[M+H]+	0.89111674651416	HMDB0062690		Lipids and lipid-like molecules	Glycerophospholipids	Glycerophosphocholines	2541.26	4933.07	4230.18	3687.24	3243.09	3246.32	2232.67	1785.78	2629.02	1999.97	1572.06	124.342	3646.86	1723.97	2.11538	0.00294678	0.29848
M595T231	595.37833	231.0690	nodiff									24666.2	29625.7	24224.5	21204	25700.7	23103.6	11373.6	9913.94	10238.5	12575.6	12677.7	13545.6	24754.1	11720.8	2.11198	1.56716e-06	0.854309
M258T325	257.99208	325.3170	nodiff									9474.9	9815.25	9458.41	7526.25	6430.94	6483.61	3278.18	3694.58	3723.78	4403.76	3465.79	4834.95	8198.23	3900.17	2.10202	9.33309e-05	0.484054
M612T257	612.20952	256.5670	nodiff									9870.61	9055.54	9353.33	9069.23	9287.02	9062.08	4706.15	4371.36	3616.51	5032.22	5129.95	3649.97	9282.97	4417.69	2.10132	1.6423e-08	0.527982
M560T306	560.32676	305.7290	nodiff									18864.3	18001.6	17340.7	18854.4	19868.4	19811.9	11856.4	6416.7	7817.18	8928.65	9769.78	8884.72	18790.2	8945.58	2.1005	4.15369e-07	0.745554
M176T52	176.10629	52.2440	nodiff									696.772	1091.7	11675.2	1179.56	1044.03	1005.06	1497.56	1734.12	1177.14	1001.95	1290.21	1247.5	2782.06	1324.75	2.10007	0.432774	0.185654
M397T337_1	397.11532	336.9830	nodiff									12128.3	9274.47	9959.25	11211.8	10316.6	8498.85	7743.79	3608.85	3500.83	6893.86	3501.45	3995.12	10231.6	4873.98	2.09922	0.000213728	0.527622
M629T296	629.36137	295.8380	diff	Lopinavir	[M+H]+	0.918375225274014	HMDB0015539	C12871	Organic acids and derivatives	Carboxylic acids and derivatives	Amino acids, peptides, and analogues	49252.3	59986.3	49632.8	49318.4	52360.1	43134.4	24259.9	22374.3	22697.3	24858.7	24932.9	25563.2	50614	24114.4	2.09892	4.4077e-07	1.22396
M478T295	478.11134	294.8190	nodiff									3992.69	3590.4	4346.76	4320.33	5482.83	4024.08	2006.05	1670.44	1581.16	2361.54	2509.31	2143.3	4292.85	2045.3	2.09889	2.28109e-05	0.351339
M520T223	520.17532	222.8050	nodiff									3054.7	3142.89	3090.3	3361.96	3112.47	3362.59	1852.68	1787.06	1532.83	1603.34	1528.54	812.958	3187.48	1519.57	2.09762	1.19888e-06	0.304449
M165T298	164.54437	298.0250	nodiff									3277.52	3046.29	3527.33	2061.86	2294.72	2290.35	1185.56	1795.56	1004.23	1265.82	1662.58	956.07	2749.68	1311.63	2.09638	0.000519268	0.269821
M311T282	311.12098	281.9140	nodiff									9437.85	11159.4	9415.81	9340.27	8393.58	10225.9	4240.92	5143.28	5048.19	4272.08	4429.57	4522.17	9662.12	4609.37	2.09619	2.51076e-07	0.531543
M136T299_2	136.07483	298.6330	diff									504496	455594	459992	456516	453489	408291	192764	223471	198934	233376	232388	226358	456396	217882	2.0947	1.3152e-08	3.7013
M568T60	568.45330	60.4110	nodiff									1786.02	1312.09	1470.78	1175.95	1138.2	1178.81	551.596	390.554	675.314	557.124	647.893	1030.32	1343.64	642.133	2.09247	0.000387383	0.191737
M566T225	566.25854	225.2390	nodiff									5948.45	5079.43	4847.1	4918.65	5203.02	6271.41	2354.68	2342.35	2254.66	3145.77	3354.38	1999.22	5378.01	2575.18	2.0884	6.38868e-06	0.398962
M408T256	408.12173	255.9370	nodiff									29350.9	33534.1	28358	28337.3	30170.3	30279.9	13951.6	13366.6	12996.5	16301.3	15008.9	14668.6	30005.1	14382.2	2.08626	1.13474e-08	0.946712
M95T299	95.04828	298.6310	nodiff									27377.2	26216.6	26152.5	27357.1	25690.7	23520.2	12241.9	14112.9	10450	11917.2	14260.2	11945.1	26052.4	12487.9	2.08621	1.52473e-08	0.881473
M280T173	280.09097	173.3850	nodiff									1886.79	2285.22	2495.71	1844.28	3067.64	2484.25	794.461	529.221	1359.08	1021.16	1549.03	1489.23	2343.98	1123.7	2.08595	0.000635675	0.250236
M427T302	427.25333	302.4700	diff									92481.6	103000	108329	90845.5	99787.6	75284.2	46645.6	41979.5	43235.8	47153.3	45008.5	49288.4	94954.6	45551.8	2.08454	1.40746e-06	1.66961
M401T326	401.19520	325.9580	nodiff									24755.5	22803	20813.8	19463.5	17336.3	18110.8	9182.93	9745.2	10133	10158.8	10357.3	9603.54	20547.2	9863.47	2.08316	3.70082e-06	0.771376
M547T309	547.24636	309.4560	diff									116367	133265	121644	130904	114832	129744	60995.2	61966	59578.2	61307.5	57039.9	57835.2	124459	59787	2.08171	2.8739e-09	1.91851
M239T234	239.06306	233.8510	nodiff									8163.23	8578.35	8064.03	7905.31	7876.4	8762.84	3841.34	3860.54	3691.68	3779.04	4467.17	4073.43	8225.03	3952.2	2.08113	6.29164e-10	0.495135
M457T239	457.22705	238.7930	diff									87504.4	87679.9	81326.3	78857.7	79720.1	76916.1	36681.9	41324.1	39808.9	42618.2	37858.4	38574.3	82000.8	39477.7	2.07714	1.65304e-09	1.56357
M552T390	552.07377	389.8420	nodiff									4399.54	4333.94	4399.29	4721.5	4561.8	4152.41	2255.36	1870.32	2054.85	2110.16	2451.84	2057.93	4428.08	2133.41	2.07559	1.97781e-09	0.362875
M589T202	589.33197	201.5110	nodiff									3082.88	3437.48	10799.3	3255.41	4055.6	2998.41	2080.39	2546.25	2012.63	2231.11	1862.04	2592.17	4604.85	2220.77	2.07354	0.0864947	0.287349
M489T449	489.26484	448.9960	diff	1-[(2e,4e)-6,7-dihydroxy-2,4-octadienoyl]prolyl-n-methylvalyl-n2-methylalaninamide	[M+Na]+	0.765414402830786			Organic acids and derivatives	Carboxylic acids and derivatives	Amino acids, peptides, and analogues	133618	250452	127535	131823	212382	188157	56916.2	106303	56752.6	78146.6	67374.8	138557	173995	84008.4	2.07116	0.0045465	2.04515
M147T299	147.04294	298.6350	diff									99372	92448.3	88479.9	84696.4	88250.6	87811.4	40771	43634.9	37662.7	43340	48679.9	47276.7	90176.5	43560.9	2.07013	8.19491e-09	1.6363
M123T299	123.04293	298.6350	diff	Benzoic acid	[M+H]+	0.962917919329195	HMDB0001870	C00180	Benzenoids	Benzene and substituted derivatives	Benzoic acids and derivatives	164290	148496	154729	160687	149136	144172	71830	71327.7	67241.7	76045	79789.1	79084.9	153585	74219.8	2.06933	1.22709e-09	2.139
M466T296	466.14808	296.4800	nodiff									5641.49	6115.86	7695.25	6864.49	7296.42	6137.73	2740.49	3032.4	2770.66	4808.56	2505.71	3352.12	6625.21	3201.66	2.06931	2.66157e-05	0.432946
M612T215	612.05221	215.4880	nodiff									808.476	1201.04	1099.21	1115.07	949.694	2353.49	697.798	777.75	209.581	616.159	650.183	689.97	1254.5	606.907	2.06704	0.0230484	0.173258
M429T124	429.28043	124.1010	nodiff									10495.7	10350.3	8946.69	9620.27	5261.67	8749.01	4099.11	4406.58	4087.43	3918.97	5077.62	4278.21	8903.94	4311.32	2.06525	0.000190501	0.491325
M330T282	330.20116	281.9610	diff									111295	109982	105879	103522	108082	105676	42996.8	62475	40987.8	46873	66611.1	52289.6	107406	52038.9	2.06396	2.0849e-07	1.77408
M556T253_1	556.16818	253.0745	nodiff									10170.3	6932.24	4184.63	6332.22	5993.75	6063.7	3551.13	3291.87	2902.1	2894.18	3151.07	3438.79	6612.8	3204.86	2.06337	0.0018406	0.403516
M409T402	409.13155	402.1020	nodiff									16188.5	16448.1	15692.8	16389.1	15631.9	14107.6	7549.64	6908.65	8793.06	7440.19	8069.6	7031.13	15743	7632.05	2.06275	6.89999e-09	0.682118
M188T218	188.12716	218.3650	nodiff									5697.45	7356.8	7540.88	5697.06	4235.05	7218.37	2547.94	2495.97	3449.54	3029.31	3650.85	3131.86	6290.94	3050.91	2.06199	0.000189139	0.408648
M574T389	574.16882	389.2030	nodiff									32031.2	32032.9	31428.2	3101.5	33130.8	33320.3	3301.5	32135.4	3118.3	33727	4116.21	3687.82	27507.5	13347.7	2.06084	0.103123	0.766
M369T396	369.02385	395.6800	nodiff									4133.4	3961.87	3819.47	3059.9	4613.12	4341.1	1860.26	2927.06	1043.13	1782.95	2088.33	1912.42	3988.14	1935.69	2.06032	9.79642e-05	0.333344
M326T334	326.15794	333.7290	diff	Arg-Ile	(M+K)+	0.6289						41459.3	45608.4	43258.1	41978.7	40751.9	42042.3	20034.1	20381.5	19702.1	22866.3	20779	20146	42516.4	20651.5	2.05876	1.69597e-10	1.12287
M568T261	568.37946	260.9890	diff									37402.3	34674.7	39147.1	32157.2	30818.1	33712.4	16977.5	18240.8	15848.4	15558.8	15941	18481.3	34652	16841.3	2.05756	1.53747e-07	1.00428
M1023T294	1023.48897	294.2020	diff									66359.8	72507.3	66753.7	63493.3	71212.8	57434	30603.2	31801.5	30953.2	33276.1	33115.9	33729.9	66293.5	32246.6	2.05583	3.88015e-08	1.39714
M306T280_1	306.07989	280.0160	diff									45390.7	46970.4	45350.2	45723.1	46323.2	44529	22878.1	24390.9	20929.2	22406.2	22712.4	20232.5	45714.4	22258.2	2.05382	1.28919e-11	1.16335
M331T376	331.23266	375.5315	nodiff									129078	16822.5	12180.7	13692.4	9698.79	14919.6	14474.4	18925.1	12283.8	20515.4	10995	18620.4	32732	15969	2.04972	0.406884	0.526433
M468T36_1	468.43869	35.6440	nodiff									1762.36	1246.87	2125.44	1950.83	1537.5	2013.31	622.738	1545.96	871.295	871.579	753.068	528.916	1772.72	865.592	2.04798	0.00106294	0.210462
M765T390	765.07404	389.9880	nodiff									1769.98	2378.01	2241.65	2306.35	2109.68	2058.62	1043.97	1583.14	805.155	846.991	1001.11	1010.7	2144.05	1048.51	2.04485	1.90462e-05	0.244279
M194T325_2	194.12771	325.4705	nodiff									18389.3	40113.2	39777.9	35702.1	38673	15976.8	7732.56	10916.8	17087.6	13115.4	28425.5	15002.1	31438.7	15380	2.04413	0.0142241	0.857582
M673T275	672.98478	274.9325	nodiff									2022.47	2263.34	1995.2	2347.17	2028.3	1823.34	961.475	1101.72	1305.03	920.367	1012.97	806.692	2079.97	1018.04	2.04311	1.43495e-06	0.244174
M481T34_3	481.42477	33.9950	nodiff									1457.12	2208.57	1497.4	1789.26	1611.35	2105.1	1182.71	618.707	406.606	1064.39	1134.63	819.102	1778.13	871.024	2.04142	0.000538629	0.217477
M264T39	264.23869	38.5210	nodiff									6934.67	2610.11	1401.66	2280.65	2685.72	4309.99	1647.11	892.314	1493.2	2074.55	2265.44	1534.56	3370.47	1651.2	2.04123	0.0662313	0.256108
M529T322	529.20353	321.5440	diff									133562	120740	120067	184504	122598	112257	66916.5	62109.3	59817.6	67070.2	70192	62812.9	132288	64819.7	2.04086	0.000104752	1.90044
M104T57	104.04884	57.4340	nodiff									5293.3	1602.95	2738.52	4316.01	1998.86	1091.74	1769.46	1602.46	1230.58	1080.81	1617.56	1049.69	2840.23	1391.76	2.04075	0.059832	0.242525
M323T281	323.07517	280.8550	nodiff									3658.08	5349.82	1915.56	1798.88	1953.79	3778.67	773.191	2545.24	1674.52	2416.95	963.109	679.344	3075.8	1508.73	2.03867	0.0428077	0.244349
M611T265_2	611.38251	265.4150	nodiff									9432.49	8835.76	10791.3	14970.3	8341.87	8136.1	5999.68	4469.12	3962.45	5886.48	4209.05	5188.94	10084.6	4952.62	2.03622	0.000947119	0.513205
M695T334	695.23699	333.7430	diff									83238.9	81888.4	79184.3	78477.2	77215	77738.8	36710.7	37397.8	36065.8	42427.5	42318	39729.5	79623.8	39108.2	2.03599	1.22006e-10	1.53238
M397T314	397.07800	314.4790	nodiff									10651.3	10979.6	10097.8	9182.71	9402.86	8762.18	5386.29	3918.78	3527.24	6825.97	5002.62	4410.61	9846.07	4845.25	2.03211	8.32066e-06	0.528546
M488T424_2	488.28382	424.3170	diff	Glycohyodeoxycholic acid	[M+K]+	0.767718320799888			Lipids and lipid-like molecules	Steroids and steroid derivatives	Bile acids, alcohols and derivatives	37273.9	76080.2	101742	97841.6	38020.5	79603.6	30614.5	41447.5	29798.3	32470.9	30294.4	47316.8	71760.3	35323.7	2.0315	0.0120511	1.28061
M297T294_2	297.10539	294.4430	nodiff									6167.81	9404.32	9100.59	9409.17	6032.74	5897.31	7261.25	1862.31	1579.79	1339.81	8494.87	2157.43	7668.66	3782.58	2.02736	0.0270174	0.398232
M296T618	296.04451	617.8830	nodiff									8627.77	12138	50805.3	30349.1	22895.9	16843.6	5539.56	10045.7	5852.17	7499.56	25857.7	15136.4	23609.9	11655.2	2.0257	0.120915	0.64241
M697T699	696.92432	699.1370	nodiff									1919.98	2456.93	5412.63	6513.97	2602.99	1759.57	887.796	2531.08	2117.05	1308.59	1721.08	1636.45	3444.34	1700.34	2.02568	0.0681023	0.288922
M342T440	342.16572	439.7555	nodiff									10027.7	9054.59	6425.2	9829.97	8218.07	11353.6	1652.51	7576.93	1749.03	7267.44	6997.16	1868.34	9151.52	4518.57	2.02531	0.00848158	0.47165
M1190T284_2	1190.23143	283.8760	nodiff									3168.32	3783.12	3210.96	2595.65	3044.52	3244.01	983.615	1842.26	669.704	2049.74	2425.92	1438.95	3174.43	1568.37	2.02404	0.00044224	0.291257
M274T266	274.09004	266.0770	nodiff									14633.3	14347.5	14157	13724.7	12904.4	14585.9	8989.21	6327.81	6177.45	8218.82	5916.02	6096.64	14058.8	6954.33	2.02159	3.16303e-07	0.633966
M571T330	571.10594	329.8900	nodiff									7550.32	8259.35	8738.16	8509.21	7676.38	8221.5	4105.48	3272.14	3781.58	4714.43	3921.93	4445.81	8159.15	4040.23	2.01948	4.3697e-08	0.485349
M329T548	329.22784	547.5985	nodiff									13662.3	14473.7	12745.8	12598.1	22378.9	12838.9	9086.43	7382.02	8414.85	9875.38	8016.65	1154.29	14783	7321.6	2.01909	0.00401753	0.608842
M291T218	291.06893	217.7750	diff									114168	155394	137253	107626	115087	145377	63436.9	59035.5	68923.8	68369.1	60947.8	63099.4	129151	63968.7	2.01897	1.15193e-05	1.88708
M917T489_2	917.31145	489.2250	nodiff									15194.5	12498.5	11533.7	12789.4	11456	11460.2	7604.69	3917.55	5056.08	6377.67	7765.04	6406.99	12488.7	6188	2.01822	2.18696e-05	0.587232
M505T297	505.14652	297.3380	nodiff									3569.5	3445.42	4052.95	4458.23	4411.43	3102.63	2859.74	1701.63	2181.3	1286.94	1717.39	1669.69	3840.03	1902.78	2.01811	0.000116109	0.319342
M629T432	629.25057	431.7620	nodiff									19804.7	21699.5	23882.6	20992.7	20199.5	26114.3	10156.6	12377.7	11885.5	10650.6	9898.88	10862.2	22115.6	10971.9	2.01565	1.08718e-06	0.786899
M284T1	284.29417	1.3680	nodiff									54898.4	49852.3	413019	71793.6	130616	97015.3	56616.4	45048.2	42629	107209	40124	113913	136199	67590.1	2.01507	0.266878	1.27648
M194T79	194.08025	78.8730	nodiff									9502.71	11647.9	9628.41	9771.67	15216.6	9806.7	8085.63	1679.76	4108.41	4444.38	9495.14	4742.64	10929	5425.99	2.01419	0.00405129	0.515194
M685T313	685.35250	313.2840	nodiff	Phosphonic acid, p-[(3r)-3-amino-4-[(3-hexylphenyl)amino]-4-oxobutyl]-	[2M+H]+	0.899848534339621			Organic acids and derivatives	Carboxylic acids and derivatives	Amino acids, peptides, and analogues	31982	26105.8	27166.2	27590.7	25928	26748.6	9135.48	13651.8	11901.9	21324.8	9151.7	17024	27586.9	13698.3	2.01389	7.34535e-05	0.870694
M650T238_1	649.90668	238.1850	nodiff									2555.44	2652.34	3010.96	2623.5	2696.09	2728.59	1054.66	1535.96	1323.51	1114.05	1024	2030.62	2711.15	1347.13	2.01254	1.18531e-05	0.275622
M109T300	109.06392	299.9335	nodiff									4056.6	3927.26	3157.77	4591.44	2954.92	5153.67	3204.7	1161.62	1232.46	2373.04	2801.19	1079.35	3973.61	1975.4	2.01155	0.00293662	0.313863
M1159T331	1159.41810	331.1530	nodiff									4404.1	4803.53	4523.35	4456.75	4412.77	4109.15	2123.1	1613.15	2015.31	2759.3	2330.67	2443.23	4451.61	2214.13	2.01055	2.65898e-07	0.358149
M412T421	412.08255	421.2930	nodiff									4616.86	6082.7	5867.64	3031.26	4781.48	5377.07	2356.54	1923.23	3063.69	2300.8	2354.03	2804.58	4959.5	2467.15	2.01022	0.000413296	0.356137
M361T390	361.05809	389.8645	nodiff									27510.9	27668.6	26788.3	25707.9	26383.6	25242.1	12011.9	15206.4	11935.6	13498.1	12385.1	14424.4	26550.2	13243.6	2.00476	2.73469e-09	0.877328
M350T287	350.13597	286.9080	nodiff									17770.1	18817.3	18718.7	16867.7	18394.6	17653.9	9435.22	9213.77	7138.5	8846.97	10141.6	9209.3	18037	8997.57	2.00466	7.2061e-09	0.721968
M521T163	521.09455	162.8830	nodiff									7412.28	8459.37	7986.31	8112.1	7659.67	7817.24	3716.27	4107.47	3534.11	4307.07	3898.41	4112.48	7907.83	3945.97	2.00403	1.38413e-09	0.478403
M307T217	307.04250	216.5740	nodiff									35644.1	36078.5	32947.8	34025.8	34187.7	33514.7	11802	21028.4	20466	10020.8	20024	19695	34399.8	17172.7	2.00316	8.06195e-06	0.980535
M222T253	222.09640	252.7760	nodiff									18539.8	15779	14917.5	14392.2	15654.2	15933.9	8200.78	8571.83	8138.26	10348.3	2782.96	9504	15869.4	7924.36	2.00262	7.41739e-05	0.654636
M573T256	573.19994	255.9030	nodiff									19012.6	17536	18466	17623	16635.2	17504.6	8603.37	9359.97	7890.06	9242.66	9102.63	9141.65	17796.2	8890.06	2.00181	9.11488e-10	0.717504
M288T206	288.09703	206.2530	nodiff									10941	11809.6	11919.3	11115.5	12548.5	9815.5	7047.56	5676.49	5180.26	5062.76	5446.31	5652.16	11358.2	5677.59	2.00054	3.78616e-07	0.566848
M283T258	283.07088	257.7930	nodiff									1662.94	2530.86	2356.67	2057.18	2981.54	2275.02	1022.72	1260.4	1222.64	1193.82	1110.57	1133.49	2310.7	1157.27	1.99668	9.54727e-05	0.248136
M910T373	909.50265	372.8510	nodiff									7917.28	5780.97	5878.54	5153.22	6124.22	10499.6	3156.71	3186.97	4211.49	3970.5	3010.37	3206.65	6892.31	3457.11	1.99366	0.00219126	0.4245
M623T365_1	623.04976	364.5560	nodiff									800.613	745.396	551.777	579.79	529.796	8647.03	666.759	987.696	830.895	999.828	1197.71	1267.96	1975.73	991.808	1.99205	0.479049	0.244505
M600T479_1	600.18915	479.1810	nodiff									14512.8	14225.3	12896.4	12953.9	13768.1	13293.4	8240.74	6851.93	6590.96	6297.23	6233.07	6778.65	13608.3	6832.09	1.99182	1.25311e-08	0.622671
M158T229	158.09499	229.1190	nodiff									7021.11	8386.59	6607.82	7567.67	8249.83	6681.84	6309.75	1145.7	7009.44	2599.44	2918.66	2384.25	7419.14	3727.87	1.99018	0.00453375	0.4095
M329T228	329.25323	227.9700	nodiff									35559.8	38510	33889.6	33134	34954.7	33390.4	13884.6	14784.1	17974.1	20505.8	17025	21109.8	34906.4	17547.2	1.98928	2.93425e-07	0.997966
M693T303	693.42669	302.8050	nodiff									33630.9	33297	31461	31199.2	18440.6	17376.7	16890.3	13683.7	15786.8	9411.98	19205.8	8203.6	27567.5	13863.7	1.98847	0.00316694	0.837302
M156T434	156.07591	434.4140	diff	L-Histidine	(M+H)+	0.9895	HMDB0000177	C00135	Organic acids and derivatives	Carboxylic acids and derivatives	"Amino acids, peptides, and analogues"	656795	919560	656340	970935	1.04364e+06	641184	442450	386604	423946	264009	496043	446601	814742	409942	1.98746	0.000569714	4.54787
M555T415	555.34697	415.1470	nodiff									7800.15	14084.4	9374.89	14369.8	10277.8	10588	3222.28	4053.22	2883.47	8500.76	6784.16	8051.31	11082.5	5582.53	1.98521	0.0039885	0.514084
M615T332	615.13183	331.5305	nodiff									5499.8	4392.53	6011.14	4328.07	4184.16	4309.72	2301.99	1981.45	2350.82	3211.01	2198.62	2425.81	4787.57	2411.62	1.98521	5.83299e-05	0.358522
M312T336_1	311.66793	335.6080	nodiff									6674.29	6248.78	5660.6	7432.17	5566.82	6117.75	3249.32	3307.25	3310.78	2396.94	3608.62	3134.14	6283.4	3167.84	1.9835	2.58186e-06	0.417447
M455T295	455.16639	295.3800	nodiff									11504.5	8901.57	10982.1	10328.3	11682.5	10846.5	8516.98	6861.27	2974.29	1767.07	8627.48	3657.56	10707.6	5400.77	1.9826	0.00203597	0.507223
M491T322	491.24842	321.5440	diff									250466	254005	253217	242398	247581	238026	121264	127236	118311	130757	131506	120853	247615	124988	1.98112	7.25103e-12	2.67221
M480T277	480.21871	276.8000	nodiff	Nicardipine	[M+H]+	0.902331173477516	HMDB0014760	C07264	Organoheterocyclic compounds	Pyridines and derivatives	Hydropyridines	35457.3	36465.1	34751.7	34459	31632.6	34782.9	18867.8	16443.9	16032.6	17323.4	17614.6	18511.1	34591.4	17465.6	1.98055	1.12945e-09	0.994057
M583T360_2	583.13683	359.5250	nodiff									5887.35	8490.83	10377	10585	9708.97	6510.85	6243.27	2888.96	3518.24	5292.94	4797.97	3292.75	8593.32	4339.02	1.98047	0.00144107	0.457068
M521T291	521.26893	291.4200	nodiff									16661.9	18833.9	14502.7	18876.3	18227.8	12758.1	5390.82	7907.49	6382.29	12503.3	6177.63	12078.1	16643.5	8406.61	1.97981	0.000518858	0.660495
M436T391	436.09208	391.0100	nodiff									5597.49	6107.11	4116.09	6370.25	5859.81	5488.93	2519.83	3319.34	2243.32	3834.75	2201.86	2829.63	5589.95	2824.79	1.97889	5.84031e-05	0.387153
M544T331	543.58415	330.5920	nodiff									2949.46	2741.24	2833.63	3132.06	2389.86	1667.43	1201.63	1429.21	1540.47	1326.8	1245.88	1208.93	2618.95	1325.49	1.97584	0.000169178	0.269472
M260T45	260.25790	45.2910	nodiff									3299.04	17529.5	2621.8	2877.39	3168.31	2941.99	2638.29	3600.79	2427.16	1832.75	2716.35	3218.76	5406.33	2739.02	1.97382	0.299875	0.248814
M158T311_2	158.09153	310.7360	diff									469584	477115	477801	468966	477940	460747	229243	234035	246290	239949	243728	241697	472025	239157	1.9737	3.52373e-14	3.68364
M409T296	409.24260	296.2330	nodiff									94063.8	5961.57	2125.52	4993.88	3167.18	5056.64	9218.99	10483.7	8307.37	12294.5	8923.1	9235.47	19228.1	9743.86	1.97336	0.541112	0.341113
M391T253	391.09301	252.7730	nodiff									8832.79	9299.9	8252.19	8791.42	7738.26	8614.4	4348.8	4496.74	4136.68	5407.04	4106.92	3628.3	8588.16	4354.08	1.97244	1.42437e-07	0.491808
M115T39	115.05282	38.5160	nodiff									8612.49	8181.9	7548.03	8142.8	7468.47	7808.17	4286.53	3599.32	5916.59	3663.88	3693.43	3056.97	7960.31	4036.12	1.97227	4.99266e-06	0.464858
M174T76	174.11178	76.3020	nodiff									11458.3	4890.09	4346.2	4383.27	4833.29	2811.75	1637.48	8807.57	1596.63	1136.19	2709.14	735.318	5453.82	2770.39	1.96861	0.156511	0.280055
M786T291	786.48469	290.7890	nodiff	Tacrolimus	[M+H-H2O]+	0.734868560995773	HMDB0015002	C01375				17658.1	14979.7	17642	12972.7	18948.8	13963.8	9992.55	6440.59	9103.61	10351.9	5743.7	7237.58	16027.5	8144.98	1.96778	9.08016e-05	0.651445
M423T389	423.18365	388.5430	nodiff									23515.6	38271	22114.5	23161.8	20997.3	36223.3	13678.2	12369	15736.8	12421	14063.2	15238.7	27380.6	13917.8	1.9673	0.00181958	0.806317
M511T383	511.26278	383.0150	nodiff									29501.8	26965.1	32426	36413.1	42414.2	36337.4	17875.7	16319.1	16709.8	19874.6	16933.4	16024	34009.6	17289.4	1.96708	3.12599e-05	0.960609
M556T214	556.30957	214.3780	nodiff									15356.4	9549.17	8740.94	9112.62	9188.72	4996.21	6041.33	1456.4	3180.15	9775.51	5412.83	3149.97	9490.67	4836.03	1.96249	0.028009	0.434033
M500T304	500.21927	303.7750	diff									46562.3	42783.7	40383.6	36323.6	38269.6	43313.1	21728.8	20890.8	20064.3	22039.6	21246.1	20284.5	41272.7	21042.3	1.96141	1.29608e-07	1.07563
M405T303	405.21039	303.0625	nodiff	hydrocortisone 21-acetate	[M+H]+	0.874675096082996		C02821	Lipids and lipid-like molecules	Steroids and steroid derivatives	Pregnane steroids	20637.2	20953.3	18452.4	21934.4	19479	17517	10456.6	9313.46	8314.74	9824.29	11167.4	11666.7	19828.9	10123.9	1.95863	4.30402e-07	0.74652
M567T322	567.15959	322.1740	nodiff									19346.5	18607	18398.1	18596.1	18716.7	16481.8	9089.89	8823.8	8305.73	10201.5	10394.1	9436.68	18357.7	9375.28	1.9581	8.36163e-09	0.722574
M470T341_1	469.77141	340.9050	nodiff									8937.64	11362.7	10086.7	10377.3	8454.18	11250	4973.59	5183.47	5992.07	4897.33	5064.84	4800.19	10078.1	5151.92	1.95618	2.42453e-06	0.521906
M537T393	537.22620	392.8730	diff	Telmisartan	[M+Na]+	0.964632528556602	HMDB0015101	C07710	Benzenoids	Benzene and substituted derivatives	Biphenyls and derivatives	86748.5	97513.5	90289	86546.8	89659.1	86370	44911.2	44269.5	43381.2	46421.3	47975.6	48281.5	89521.2	45873.4	1.95148	6.27517e-10	1.59308
M386T163	386.04049	162.8850	nodiff									19876.1	21578.5	19865.5	19830.7	19181.4	18437.8	9702.84	9772.23	9657.48	10912.8	10576.4	10281.4	19795	10150.5	1.95015	1.86457e-09	0.749131
M891T261	891.45853	261.0120	nodiff	Dioscin	[M+Na]+	0.924028016522854		C08897	Lipids and lipid-like molecules	Steroids and steroid derivatives	Steroidal glycosides	16184.8	16706.4	15571.9	14651	17354.4	17427.9	6018.62	8874.59	10392.4	7581.6	8298.64	9078.66	16316.1	8374.09	1.9484	9.22264e-07	0.669853
M210T126	210.12074	125.9090	nodiff									9731.99	10682.9	9709.09	9941.32	13913	10639.7	4810.37	4452.92	5906.97	7273.4	6273.77	4496.61	10769.7	5535.68	1.9455	6.63791e-05	0.541076
M165T338	165.05345	338.3080	diff									81830	78203.9	120298	80261.1	84173.6	58700.7	19202.3	59547.9	32176.5	60088.9	44182.1	43935.3	83911.2	43188.8	1.94289	0.00293359	1.4224
M249T262	249.08347	262.2845	diff									80729.3	91675.3	89914.3	82659.8	88488.5	84634.9	44817.7	44356.6	42794.2	44694.7	43494	46601.8	86350.4	44459.8	1.94221	6.23608e-10	1.55932
M507T220	507.24055	220.2520	diff									47295	46233.7	44500.4	44428.8	45950.8	41256.1	21983.7	22970.6	26473.1	23178.9	21452.7	22990	44944.2	23174.8	1.93935	2.82697e-09	1.12373
M571T371	571.30681	370.9690	diff									76063.3	87551.1	80643.3	80792.8	80219.7	79088.4	39680.7	41947.2	38988	45892.2	40723.5	42564.9	80726.4	41632.8	1.93901	1.21321e-09	1.5076
M239T508	238.64895	507.7595	nodiff									2778.35	2619.75	2412.1	3313.23	2921.18	2148.17	1037.08	855.08	1966.67	1556.01	1293.1	1644.2	2698.8	1392.02	1.93876	0.000247855	0.264876
M478T373_1	477.65580	373.4820	nodiff									3018.28	3042.86	2182.04	2578.23	2717.52	2334.34	1342.19	1363.22	1139.28	1577.22	1293.84	1471.93	2645.54	1364.61	1.93868	9.42916e-06	0.267554
M207T230	207.11193	229.7990	nodiff									9478.8	8485.56	9077.67	8797.59	9665.64	8356.41	4493.6	4607.45	5960.42	4377.29	4477.52	3871.32	8976.94	4631.26	1.93834	2.62798e-07	0.496779
M247T396	247.09102	396.2590	nodiff									4413.81	5514.47	7218.02	4693.68	5090.75	14619	3505.9	4149.83	3208.53	3589.49	3495.65	3542.29	6924.96	3581.95	1.93329	0.0626167	0.391906
M358T190	358.23267	189.5140	nodiff									6422.64	6422.81	6782.63	6402.54	4928.98	6058.19	1544.03	3100.68	5604.46	2327.36	4453.46	2127.03	6169.63	3192.84	1.93234	0.00147106	0.386173
M321T209	321.08135	209.3100	nodiff									2244.46	2210.71	2191.91	2137.16	2153.13	2044.09	1014.73	1333.1	1149.06	1222.24	1159.13	841.866	2163.58	1120.02	1.93173	7.722e-08	0.244892
M355T390	355.04041	389.8790	nodiff									3219.83	2953.47	4041.68	2465.86	2486.16	3086.51	1920.63	1151.91	1391.72	1606.38	1672.29	1729.99	3042.25	1578.82	1.92691	0.000227423	0.27624
M461T434	461.18710	434.0950	nodiff									16955.5	17419.9	17735.8	16275.4	16780.2	16273.4	7076.63	6905.58	7542.9	7217.55	7873.91	16133.2	16906.7	8791.62	1.92305	0.000289546	0.664203
M867T322	867.39898	321.5440	nodiff									30786.1	30848	28065.6	28247.2	28795	31162.5	19038	11762.4	11523.3	13130.6	23645.3	13477.2	29650.7	15429.5	1.9217	4.34957e-05	0.88515
M435T60	435.25495	59.7140	nodiff									1467.96	1008.35	804.298	682.236	2040.09	3427.48	901.148	793.565	794.459	562.927	900.271	957.05	1571.74	818.237	1.92088	0.108112	0.201932
M679T300	679.30172	300.2870	nodiff									33174.2	36279	33805.5	36061.8	34151.3	35618	18268.8	18626.1	16297.4	21010.2	18047.7	16929.6	34848.3	18196.6	1.9151	2.71939e-09	0.984031
M359T413	358.69700	412.6130	nodiff									7018.55	9060.96	9807.76	7021.75	9744.66	8939.39	5336.25	5631.65	3677.73	4277.89	3745.65	4279.82	8598.84	4491.5	1.91447	5.63998e-05	0.47141
M466T332	466.16762	332.4370	nodiff									7209.49	7532.47	7642.09	8055.79	6644.28	6426.41	2374.13	2125.32	10739.5	2587.2	2135.1	2790.59	7251.76	3791.97	1.9124	0.0346895	0.375425
M190T297	190.05207	296.7425	nodiff									1986.76	2341.5	2652.19	2245.15	2381.25	2640.45	1659.51	878.548	1042.74	1011.32	1423.07	1435.2	2374.55	1241.73	1.91229	3.71166e-05	0.248155
M285T271	285.16477	271.0880	nodiff									24682.2	37351.9	41523.5	24845.4	29050.9	48009.1	16347.8	21955	15932.7	20890.3	16208.3	16402.4	34243.8	17956.1	1.90709	0.00248885	0.900405
M343T262	343.14509	261.6570	nodiff									5307.72	6325.05	6563.58	5664.53	4482.38	5953.5	2930.58	2707.19	4004.88	1578.64	2315.27	4448.56	5716.13	2997.52	1.90695	0.000464035	0.380571
M329T263	329.08311	262.9320	nodiff									4478.2	4100.49	4852.9	4771.34	4781.14	4933.35	2739.55	1662.87	2603.93	2153.56	2872.4	2614.9	4652.9	2441.2	1.90599	1.78393e-06	0.353004
M577T394	576.73417	394.3240	nodiff									3294.35	3537.11	4042.06	2496.94	2961.15	4149.61	1666.92	1791.01	1761.81	1864.79	2243.95	1448.26	3413.54	1796.12	1.9005	0.000179575	0.294595
M450T296	450.17010	296.0200	nodiff									4598.67	6077.26	5187.84	3547.21	5166.89	3491.85	3534.97	2522.93	1006.63	3843.76	2299.37	1562.37	4678.29	2461.67	1.90045	0.00458855	0.325546
M605T322	605.11617	322.1870	nodiff									8268.99	7907.03	7477.6	7834.43	7681.45	8069.06	3226.69	3868.89	4042.84	4227.45	4983.26	4527.85	7873.09	4146.16	1.89889	7.58276e-08	0.464908
M563T313	563.22050	312.7320	diff									103085	100512	86880	83459.9	95727.9	75960.3	42417.8	43982.8	36996.1	53838.6	53780.8	56456.4	90937.6	47912.1	1.89801	1.16859e-05	1.55972
M322T110_1	322.19396	110.2260	nodiff									5183.25	7080.92	6270.2	7739.11	6666.1	3333.06	1785.06	5607.48	2370.7	632.52	5827.95	2890.33	6045.44	3185.67	1.8977	0.0237108	0.370666
M648T369	647.72816	369.0480	nodiff									3824.62	3706.77	4008.67	3981.29	3829.34	3875.78	1949.42	1129.87	2600.69	1675.5	2697.74	2187.23	3871.08	2040.08	1.89752	2.12321e-05	0.318119
M144T59_1	144.10090	58.6215	nodiff									26257.7	14970.8	16816.7	14775.1	22252.4	21663.4	10030.6	9336.09	14308.7	7346.35	13608.3	7028.35	19456	10276.4	1.89327	0.00238637	0.675323
M891T41_1	890.52408	40.8630	nodiff									3627.23	2654.83	4389.85	2473.69	1888.59	4172.01	2739.87	1098.54	1400.57	1010.14	2705.39	1203.96	3201.03	1693.08	1.89066	0.0170208	0.251943
M81T132	81.04400	131.8250	diff									76633.6	63731	78485.6	72685.9	70502	76327.7	33732.1	37378.1	39274.5	44146.4	38677.5	38838.2	73061	38674.4	1.88913	1.17125e-07	1.40767
M956T253_1	955.53172	252.7770	nodiff									11085.7	10373.4	11228	9063.96	9303.77	8379.61	5397.34	6034.69	6355.52	3475.37	5512.39	4692.03	9905.73	5244.56	1.88877	2.5268e-05	0.509425
M229T205	229.06256	204.9860	nodiff									2759.32	3591.11	3381.7	3232.91	2421.07	2964.23	1356.28	1014.8	554.154	4363.96	865.612	1561.52	3058.39	1619.39	1.88861	0.0359872	0.24824
M535T253_1	535.19340	253.4090	nodiff									16927.2	15749.5	13744.1	13436.2	15000	16067.3	8018.74	8303.78	5266.73	9357.42	8290.03	8907.24	15154.1	8023.99	1.88859	4.96025e-06	0.639025
M305T195	305.14902	194.5820	nodiff									4629.86	4531.06	3592.22	3948.28	2812.76	8668.26	2635.41	2160.76	2160.09	2403.16	2808.03	2755.21	4697.07	2487.11	1.88857	0.0261583	0.318794
M160T191	160.10657	190.5960	nodiff									1732.91	1878.24	1443.07	1865.5	2035.08	1750.93	967.682	966.85	632.93	943.49	1131.01	1036.43	1784.29	946.398	1.88535	1.35487e-05	0.216821
M975T341	975.48934	341.4420	diff									82325.2	92200.9	78478.8	82879.3	80670.5	75038.1	42759.1	42542.2	44481.4	45219.6	38755.9	47150.5	81932.1	43484.8	1.88416	4.60782e-08	1.49437
M273T36	273.14693	35.6805	nodiff									3123.24	3941.03	4100.29	4480.24	3786.01	2830	1433.59	1184.8	3184.09	1623.52	2499.73	1889.61	3710.13	1969.22	1.88406	0.00134721	0.302352
M170T40	170.05797	39.6350	nodiff									3041.72	16051.3	7256.68	10641.2	7745.74	8005.02	1974.17	3494.67	6658.59	5745.26	7581.24	2585.13	8790.27	4673.18	1.88101	0.0663913	0.382962
M394T260	394.28864	259.7430	nodiff									1941.63	2316.76	1702.04	1571.82	1466.99	1630.69	715.293	890.726	929.805	1033.3	915.063	1168.54	1771.66	942.122	1.8805	0.000156197	0.211873
M499T297	499.13281	297.1100	nodiff									1747.07	1514.33	1632.6	1351.71	1612.24	1596.32	1030.13	817.481	749.493	781.666	923.783	728.925	1575.71	838.58	1.87902	1.29529e-06	0.204926
M332T453	331.70199	452.7255	nodiff									12263.7	10468.9	13311.4	10550.8	13662.1	11813.7	5915.71	6163.22	6892.54	7825.43	6232.53	5357.05	12011.7	6397.75	1.8775	6.05883e-06	0.564906
M377T398	376.99011	397.5860	nodiff									3176.35	3585.31	2923.38	3393.9	3090.99	3684.99	1760.21	1934	1462.5	1665.29	1740.32	2017.27	3309.15	1763.26	1.87672	8.95967e-07	0.296104
M569T424_2	569.29059	423.6580	diff									94229.8	69465.9	84732.1	104350	65083.4	61050.6	41164.3	41573.4	40122.1	44337.9	43625.2	44494.8	79818.6	42553	1.87575	0.000388046	1.42827
M618T340	618.20323	340.2550	nodiff									20795.3	22717.2	18479.1	20474.2	20357.5	20195.6	11634	11039.2	9943.52	10917.9	10956	11252.3	20503.2	10957.2	1.87121	1.96653e-08	0.744025
M593T371_2	593.28837	370.9610	diff									105062	107192	99836.8	99570.7	99514.1	94759.3	53077	50868.3	53774.5	58093.5	53490.8	54627.5	100989	53988.6	1.87057	5.94829e-10	1.66082
M475T157	475.32286	157.2540	nodiff	(3r,5r,7r,8r,9s,10s,12s,13r,14s,17r)-17-((2r)-6,7-dihydroxy-6-methylheptan-2-yl)-10,13-dimethylhexadecahydro-1h-cyclopenta[a]phenanthrene-3,7,12-triol	[M+Na]+	0.766055290855299			Lipids and lipid-like molecules	Steroids and steroid derivatives	Bile acids, alcohols and derivatives	2907.07	7177.56	1322.21	770.607	3004.64	3502.66	2518.61	589.222	1160.55	2370.57	1123.64	2229.95	3114.13	1665.42	1.86987	0.169177	0.210317
M699T423	699.35050	422.7600	nodiff									19867.5	24235.9	19767.7	31723.2	17952.7	32110.8	8039.69	16393.6	11203.2	9405.28	20924.8	11980.4	24276.3	12991.2	1.86868	0.00577033	0.718811
M643T409	643.32718	409.2590	diff	1(2h)-pyrimidineacetamide, n-[(1s,3s,4s)-4-[[2-(2,6-dimethylphenoxy)acetyl]amino]-3-hydroxy-5-phenyl-1-(phenylmethyl)pentyl]tetrahydro-.alpha.-(1-methylethyl)-2,4-dioxo-, (.alpha.s)-	[M+H]+	0.865201774423801			Organic acids and derivatives	Carboxylic acids and derivatives	Amino acids, peptides, and analogues	61423.4	69908.6	63763.2	65821.1	61188.6	60883.6	29455.6	43018.1	29256.1	37425.7	33171.5	32647.4	63831.4	34162.4	1.86847	4.48541e-07	1.30663
M782T253	782.23416	252.7840	nodiff									5084.56	6697.77	6209.52	4027.74	6249.81	6458.71	1949.89	1141.37	2866.53	4739.49	5528.14	2368.67	5788.02	3099.02	1.8677	0.00765273	0.369864
M345T41_1	345.18396	40.7415	nodiff									4490.16	3516.83	3761.28	3271.47	4154.44	3464.24	274.775	4668.68	4633.46	724.296	742.716	1092.31	3776.4	2022.71	1.867	0.06846	0.251888
M587T257	587.31586	256.5360	nodiff									29748.8	37082.7	29376	33576	34207.2	28254.2	22502.9	16823	15751.4	19530.2	11468.7	17003.1	32040.8	17179.9	1.86502	2.92937e-05	0.903668
M286T311	286.10634	311.3540	nodiff									25822	28589.7	26051.5	26029.4	25997.4	26005.3	12961.1	14045.7	13766.5	16167.2	13391.9	14823.5	26415.9	14192.6	1.86124	3.46654e-09	0.846356
M623T255	623.31380	254.9825	nodiff									21139.8	22992.3	21360.7	8290.61	20946.2	9208.82	12451.3	7171.25	3750.61	6826.75	11962	13754.1	17323.1	9319.34	1.85883	0.0302218	0.567839
M640T306	640.23972	305.5890	nodiff									21577.2	22641	20843.9	21669.9	21266.1	21046.7	9515.84	11318.3	11676.9	12273.8	12768.1	11905.7	21507.4	11576.5	1.85786	3.91174e-09	0.763358
M876T240_2	876.20835	240.3625	nodiff									1902.25	1696.05	1552.55	1278.49	1761.93	1723.31	1379.86	1092.86	747.804	539.768	975.355	601.979	1652.43	889.604	1.85749	0.000682027	0.19799
M277T253	277.16500	253.3960	nodiff									4203.83	5300.98	2261.63	4033.32	3077.15	4267.37	1056.35	3530.83	3530.89	1064.13	935.562	2346.67	3857.38	2077.41	1.85683	0.0230737	0.272247
M91T299	91.05340	298.6330	diff									45531.9	39488.7	40242.6	41382.9	40111.5	33825.5	20440.3	22447.5	19509.4	21014.3	24682.2	21488.8	40097.2	21597.1	1.8566	7.48357e-07	1.03484
M581T276	581.32433	275.6430	nodiff									27629.7	14387.6	16389.8	14092.7	23436	15311.8	10484	10321.5	8169.79	10041.6	11455.3	9456.58	18541.3	9988.12	1.85633	0.00446429	0.638496
M260T252	260.05107	252.1480	nodiff									1751.73	1426.31	1589.91	2804.5	2349.42	2171.39	953.429	867.793	1202.52	637.751	1760.05	1095.74	2015.54	1086.22	1.85557	0.00553228	0.207241
M273T298	273.11090	298.0250	nodiff									34776.1	37244.5	36074.7	38008.9	32950.7	34105.8	18980.8	19038.1	17900.2	20705.8	20202.3	18060.6	35526.8	19148	1.85538	6.12545e-09	0.977796
M868T321	868.40046	321.3320	nodiff									13928.3	14619	15356.5	15265.1	15304.7	14559.9	10714.9	7500.92	6755.93	8366.93	7575.9	7078.9	14838.9	7998.91	1.85512	7.57535e-07	0.62404
M1015T394	1014.53420	393.7460	diff									53561.5	56658.7	52360.6	54610.6	53594.7	54883.8	27631.5	31294.1	17767.4	39249.8	30799.6	28850.8	54278.3	29265.5	1.85468	6.02498e-06	1.19909
M637T370	637.25278	370.3570	diff	Norethindrone 2,3,4-tri-o-acetyl-.beta.-d-glucuronide methyl ester	[M+Na]+	0.946525404537431			Lipids and lipid-like molecules	Steroids and steroid derivatives	Steroidal glycosides	57595.3	63047.4	56991.9	58926.8	59779.8	54465.4	31215.5	30149.7	32040.5	29877.7	31117.5	34892.8	58467.8	31549	1.85324	3.03283e-09	1.25635
M411T169	411.23782	169.1320	nodiff	(r)-4-((5s,8s,9s,10r,13r,14s,17r)-10,13-dimethyl-3,6-dioxohexadecahydro-1h-cyclopenta[a]phenanthren-17-yl)pentanoic acid	[M+Na]+	0.748842572861666			Lipids and lipid-like molecules	Steroids and steroid derivatives	Bile acids, alcohols and derivatives	3381.39	3224.37	5797.66	3466.11	1690.16	4692.04	1713.91	1057.74	1476.61	3958	2162.64	1638.8	3708.62	2001.28	1.85312	0.0366009	0.262497
M438T415	438.15858	414.6660	nodiff									6936.24	7839.8	6574.4	6619.91	7622.44	7544.53	5615.5	3912.43	5011.08	2442.46	3529.33	2791.51	7189.55	3883.72	1.8512	0.000135785	0.417147
M257T134	257.30233	134.3400	nodiff									7663.45	2043.62	1711.93	1360.57	1997.47	1352.9	1670.37	766.64	1371.36	1723.04	1554.11	1631.09	2688.32	1452.77	1.85048	0.250559	0.168988
M596T370	596.24129	370.3145	nodiff									8938.38	14095.1	11998.1	9730.34	11997.6	10494.7	8674.88	6320.33	4622.85	3730.77	7151.75	5843.54	11209	6057.35	1.85048	0.000616313	0.512677
M311T335_1	310.66788	335.0380	diff									80680.2	86685.8	81070.3	80683.5	78169.3	82714.9	43128.7	43192.1	42604.9	46447.6	45538	43973.2	81667.3	44147.4	1.84988	6.83988e-11	1.48452
M289T392	289.03974	391.7700	nodiff									17606.9	17975.3	15053.7	16057.8	15297.7	15071.5	9429	9526.15	7976.71	9364.84	8008.77	8202.82	16177.1	8751.38	1.84853	2.86225e-07	0.653777
M195T327_2	195.07553	326.6530	nodiff									3973.12	4232.97	13756.9	3851.06	11570.2	4397.2	3938.01	3236.27	3566.36	4215.6	3991.48	3690.47	6963.59	3773.03	1.84562	0.112146	0.314317
M657T334	657.28114	334.3900	diff									116675	115560	109431	111358	113516	108746	56406.3	60697.3	58239.8	63481.9	65756.6	61970.6	112548	61092.1	1.84226	1.23718e-10	1.74284
M258T82	258.08728	82.0680	nodiff									6646.72	4265.99	3949.44	6721.42	6500.45	35711.7	4753.77	4167.62	8895.06	6959.99	4450.45	5408.47	10632.6	5772.56	1.84192	0.362718	0.517514
M107T233	107.04812	233.0670	nodiff									11959.7	12321.6	10130.9	11883.7	12671.9	11135.7	6606.6	6505.71	6949.34	6329.17	5942.75	5744.01	11683.9	6346.26	1.84107	1.55555e-07	0.554317
M515T41	515.36327	40.9160	nodiff									15605.7	10712.1	9994.31	7583.06	6841.58	18760	10904.9	7579.01	6165.14	5028.96	1775.9	6359.29	11582.8	6302.2	1.8379	0.0422184	0.463992
M405T279	405.18311	278.7055	nodiff									8091.99	9170.39	8643.7	8120.45	7548.72	7869.69	3131.83	7909.4	3294.53	8129.26	2956.95	1488.5	8240.82	4485.08	1.83739	0.00944441	0.419151
M511T218	511.22369	218.3665	nodiff									14845.5	14990.1	15347.3	15295.9	16266.6	15275.7	7700.11	9891.39	4778.16	10744.7	9488.6	7505.72	15336.8	8351.45	1.83643	1.5979e-05	0.631778
M941T320	941.32835	319.5730	nodiff									6415.38	4347.32	3885.81	5278.26	4322.27	3738.46	2840.03	2990.02	1849.84	3222.3	1382.99	2957.69	4664.58	2540.48	1.8361	0.00199027	0.326136
M902T280	902.15553	280.3670	nodiff									2789.38	2689.98	2702.06	2961.91	3304.27	2721.29	1359.02	1857.83	1597.69	1834.06	1598.29	1107.62	2861.48	1559.09	1.83536	6.60799e-06	0.27192
M619T335	619.32533	335.0130	diff									434635	462761	438445	445803	440516	437700	231094	238283	231573	261993	239543	246891	443310	241563	1.83517	2.0933e-11	3.45112
M601T38_1	600.55355	37.9970	nodiff									2138.12	2226.1	5390.42	2132.2	2311.34	5182.61	1584.16	1099.43	2592.91	1300.45	2200.08	1798.38	3230.13	1762.57	1.83263	0.0594304	0.232195
M243T257	243.05195	256.5490	nodiff									22795.3	22061.4	20715.2	20682	21876.4	22141.5	11651.2	11946.1	12014.5	11274.5	12097.3	12106.5	21712	11848.3	1.83249	1.25618e-10	0.761233
M281T262	281.06354	262.2250	nodiff									29148.3	31416.1	31463.4	31287.9	30036.7	31113.3	17361.9	17097.7	17083.7	14425.2	16765.7	18044.5	30744.3	16796.5	1.8304	8.65882e-10	0.902364
M141T310	141.06481	310.0860	nodiff									4328.75	4221.04	4265.19	3001.73	2479.26	3329.87	1884.18	2125.87	2285.16	2290.83	1215.27	2017.46	3604.31	1969.79	1.82979	0.00103966	0.288947
M816T301	816.41164	300.8060	nodiff									23557.7	21469.4	14732.1	18226.5	16201.6	14992.4	10288	8105.66	9606.27	10309	9776.4	11719.8	18196.6	9967.53	1.82559	0.000353137	0.662441
M170T249	170.01168	248.9460	nodiff									1944.04	1930.56	1798.07	2163.32	2084.46	1999.6	1151.92	1253.6	877.467	1066.72	1206.52	981.198	1986.68	1089.57	1.82336	4.42557e-07	0.227132
M518T494_1	517.67692	493.5305	nodiff									3116.84	3629.23	2754.29	2985.38	3318.83	3012.66	2049.42	1326.36	3066.79	2074.09	735.044	1071.46	3136.2	1720.53	1.82281	0.00320691	0.260365
M857T307	857.47420	307.1380	nodiff									27656.9	30383.5	28245.4	28232.9	26205.9	28863.6	15121.7	14437.2	14941.3	16727.4	16651.2	15160.8	28264.7	15506.6	1.82275	4.17144e-09	0.864552
M483T297	483.16790	297.3370	nodiff									5654.13	7197.66	5411.37	6753.32	6144.04	4844.39	2886.83	3482.05	2577.03	3679.68	3332.2	3797	6000.82	3292.47	1.82259	5.55114e-05	0.389973
M574T236	574.32063	236.2410	nodiff									61818.1	33657.4	24925.3	26772.8	27366.9	23008.8	16473.9	16272.6	20114.1	19708.9	18310.5	17541.3	32924.9	18070.2	1.82205	0.0327401	0.766082
M281T104	281.12383	103.9610	nodiff									38042.9	24812	24028.3	18035.7	15363.2	13225.7	16844.9	12343.9	9157.12	11280.3	10717.8	12938.3	22251.3	12213.7	1.82183	0.0255825	0.653265
M424T325_2	424.15757	324.7550	nodiff									16481.5	16798.2	18017.7	16599.8	17808.5	16135.6	10767.5	11706.1	6802.95	8221.94	7054.29	11393.6	16973.5	9324.4	1.82034	1.22307e-05	0.655539
M310T335	310.16658	335.1050	diff									212666	234450	219232	224828	221810	225524	128911	114155	118325	132036	121668	120374	223085	122578	1.81994	2.46285e-10	2.43169
M214T389_1	214.00567	389.2250	nodiff									18023.3	17117.2	20561.6	17275.8	17829.3	16406.8	8872.24	10425.5	8880.41	10599.1	9763.97	10382.5	17869	9820.63	1.81954	2.83053e-07	0.684246
M105T282	105.05527	281.9760	nodiff									12408	12593.4	12120.8	12136.9	12366.8	11214.4	7209.06	6055.59	4597.62	7523.38	8891.13	5778.39	12140	6675.86	1.8185	7.42521e-06	0.559289
M566T395	565.74396	394.8930	nodiff									8609.21	7428.65	7627.83	8215.07	7132.4	8015.9	4065.37	4464.12	4131.26	3705.76	4022.08	5482.93	7838.18	4311.92	1.81779	1.06249e-06	0.450371
M635T275	635.02863	274.9240	nodiff									2474.07	2841.04	2318.15	2336.44	2523.11	2413.7	1177.16	1270.63	1269.03	1199.36	1647.65	1636.79	2484.42	1366.77	1.81773	2.61367e-06	0.253454
M301T271	301.14238	271.0950	diff									203269	140609	128435	130939	198157	147956	127914	72336.1	61254.5	136578	62427.2	61815.6	158227	87054.1	1.81758	0.00508953	1.91878
M174T420	174.08620	420.2795	nodiff									21342.1	24872.2	16432.5	33112.2	47210.7	34103.6	26866.4	14629.1	11714.8	14584.5	13229.4	16482.6	29512.2	16251.1	1.81601	0.0245516	0.772155
M157T112	157.04868	112.2460	nodiff									349406	380512	37813.4	39278.8	36859.3	33405.2	122594	57613.9	55750.1	59100.3	59011.8	129090	146212	80526.8	1.8157	0.375171	1.20157
M118T40	118.06409	40.3660	nodiff									44068.9	35817.7	32595.8	34287.7	31724.1	29705.4	19726.7	19405.7	19675.7	18080.1	15851.7	21948.1	34699.9	19114.7	1.81536	3.63505e-05	0.933752
M442T276_2	442.26520	276.1860	diff									912381	856230	860063	844465	840014	835560	464907	458670	428596	475190	494120	514792	858119	472713	1.81531	5.42214e-10	4.77162
M460T361	460.13233	360.7575	nodiff									5688.18	3821.95	5081.67	3153.03	4709.98	6208.49	2810.28	1543.95	2718.72	3420.38	2593.33	2734.68	4777.22	2636.89	1.81169	0.00232727	0.340201
M314T201	314.20749	201.0630	diff									226973	259937	247706	229738	250153	225345	126147	136970	121372	135157	133398	142067	239975	132519	1.81088	1.74815e-08	2.51232
M177T277_2	177.13347	277.1120	nodiff									8164.45	8299.26	7292.9	7626.04	7579.42	8079.25	4214.96	4917.52	6499.33	3923.98	2685.93	3747.24	7840.22	4331.49	1.81005	7.98037e-05	0.434158
M591T298	591.28766	297.6715	nodiff									23948.7	45465.2	25315.1	29091.7	30187.2	40086.6	16744.1	16876.4	18787.1	18217.3	18214.3	18497.3	32349.1	17889.4	1.80828	0.00210366	0.846247
M174T106	174.05416	106.4375	nodiff									21464.9	10825.8	26511	16806.5	16413.3	25938.4	10521.6	6810.8	18910.6	8258.07	12035.7	8699.32	19660	10872.7	1.8082	0.0165592	0.609296
M132T58	132.04323	57.7640	diff									101051	78389.7	54270.1	69058.9	85888.7	59104.5	29027.4	52943.7	48130.2	52566.9	32664.9	32587.2	74627.1	41320	1.80607	0.00274163	1.2775
M469T322	468.95559	322.1790	nodiff									1350.02	1053.37	1257.44	925.284	1281.45	1131	707.251	807.705	422.674	682.404	568.847	687.332	1166.43	646.036	1.80551	0.000111134	0.168908
M336T41	336.21532	41.4240	nodiff									3540.48	14929.4	3159.23	3344.26	14123.9	4282.04	3999.67	2696.98	3571.06	4692.76	5136.24	3957.72	7229.9	4009.07	1.80338	0.198936	0.299124
M548T262_1	548.13902	262.2740	nodiff									2834.66	3617.83	3717.74	4122.97	4366.16	3655.37	2550.28	2106.75	1431.55	2469.66	1659.27	2160.9	3719.12	2063.07	1.80271	0.000148742	0.299372
M251T434	250.64428	433.7650	nodiff									5258.33	5461.17	5493.19	5936.8	5237.66	5238.39	2953.13	3712.38	3105.72	2552.58	2729.99	3044.79	5437.59	3016.43	1.80266	2.28317e-07	0.374526
M359T311	359.12244	311.2840	nodiff									11159.7	12247.4	11976.6	11510.8	12060.3	10390.9	5740.12	7335.97	6396.34	5786.88	6922.44	6303.2	11557.6	6414.16	1.80189	1.0003e-07	0.548666
M227T257	227.07797	256.5230	diff									174352	178851	173569	180256	176603	176896	87849.5	100000	93014.4	106972	99913.7	100928	176754	98113	1.80154	1.18205e-10	2.15876
M641T449	641.17878	449.1935	nodiff									3735.93	3590.64	3927.33	2359.2	2143.88	2108.18	1686.4	959.987	1273.65	1444.55	2959.06	1593.57	2977.53	1652.87	1.80143	0.0146278	0.245553
M383T297	383.18947	297.3380	nodiff									8471.84	14339.2	7692.99	8617.9	11230.1	83006.4	15442	9110.29	9490.83	20940.3	9700.15	9526.02	22226.4	12368.3	1.79705	0.443487	0.831581
M294T298	294.10492	297.8490	nodiff									3666.83	3623.75	4734.15	4510.03	2829.25	3053.54	2556.44	1839.61	1703.78	2503.01	1443.98	2428.44	3736.26	2079.21	1.79696	0.00110836	0.296831
M253T297	253.07846	297.3430	nodiff									28681.2	28097.9	32096.5	30522.7	32256.4	27402.3	15396.3	16210.5	17084.3	16475.5	17189.4	17359.9	29842.9	16619.3	1.79567	4.42741e-08	0.88029
M656T448	656.32354	448.0630	nodiff	Veratridine	[M+H-H2O]+	0.889140919340041		C06544	Lipids and lipid-like molecules	Steroids and steroid derivatives	Steroidal alkaloids	29677.2	33889.3	20481.3	18761.3	19354.2	20823.6	10766	12438.2	11510.9	17912.6	14305.1	12764.9	23831.1	13283	1.79411	0.00363447	0.715949
M276T494	276.15408	493.5000	diff									92204.9	134742	74672.9	39401.2	67739.7	102125	56801.6	47056.2	66459.9	10093.4	57342.3	47159.7	85147.6	47485.5	1.79313	0.035851	1.20035
M266T238	266.07393	237.5030	diff									63942.7	62719.5	68512.4	62612.6	63207.8	70500.5	34955.1	36315	37677.5	35537.2	36694.7	37203	65249.2	36397.1	1.7927	2.18324e-09	1.29959
M311T335_2	311.16787	335.1050	nodiff									27136.9	28193.1	29532.4	26805.6	28595.4	30070.3	16262.1	14304.5	16539.7	16176.3	15633.9	16105.2	28388.9	15837	1.79258	1.91293e-09	0.858839
M350T315	350.13740	315.1600	nodiff									6099.17	4181.32	6079.16	5252.79	5213.37	5407.43	3185.56	2776.69	2283.29	2970.08	3645.22	3123.2	5372.21	2997.34	1.79232	4.0169e-05	0.362964
M231T262	231.07271	262.2420	nodiff									11075.3	22722.7	20187.4	21052.9	21086.3	12466	7426.03	15994.1	5566.84	7722.99	7562.67	16335.4	18098.4	10101.4	1.79168	0.0175464	0.621917
M273T165	273.03182	164.9910	nodiff									1594.68	2486.91	2402.49	2135.98	2502.42	1671.13	1244.02	1008.02	1408.97	1493.19	628.544	1357.89	2132.27	1190.11	1.79166	0.00127362	0.219824
M351T342	351.06771	342.1220	nodiff									4421.04	4349.32	2798.31	4091.7	3481.78	3904.37	1527.14	2054.93	3242.79	3320.48	1521.46	1206.79	3841.09	2145.6	1.79022	0.00376682	0.287501
M642T390	642.05860	389.8290	nodiff									1497.7	1869.93	2049.32	1645.1	1245.31	1319.03	768.112	952.97	890.456	806.373	983.707	978.153	1604.4	896.629	1.78937	0.000345066	0.199023
M484T312	484.27415	312.0930	nodiff									15467	12741.5	11555.8	16921.1	14569.4	12459.2	5839.17	7818.2	7501.68	8023.16	8113.92	9491.84	13952.3	7798	1.78922	7.98479e-05	0.584872
M511T324	511.08444	324.3160	nodiff									2701.16	2653.95	2819.31	2523.61	2332.3	2575.71	705.011	1248.98	1782.46	1576.29	1887.22	1529.92	2601.01	1454.98	1.78766	0.000115581	0.251548
M328T259	328.06147	259.0880	nodiff									4695.06	3865.6	3925.19	3784.49	3997.8	3288.68	2004.22	1384.38	2245.94	4555.23	1951.38	1050.52	3926.14	2198.61	1.78574	0.00925479	0.291108
M242T37	242.15329	37.0720	diff									119450	103238	114297	121602	111919	112082	63085.8	58702.6	59333.3	74724.4	68516	58129.1	113765	63748.6	1.78458	1.19339e-07	1.71077
M171T114	171.05445	114.0700	nodiff									15245.2	14548	17349.1	17370	52418	48319.1	13995.4	14133.4	15006.8	16424	17051.9	15993.6	27541.6	15434.2	1.78445	0.126826	0.807515
M259T297	259.06803	297.2135	nodiff									31494.6	29188	28962.7	27401.2	28794.1	27236.9	14025.8	22876.6	13290.4	15645.5	15633	15554.4	28846.3	16170.9	1.78383	8.88293e-06	0.848247
M451T416	451.17809	415.8360	nodiff	2h-pyrido[3,2-b]-1,4-oxazin-3(4h)-one, 6-[[5-fluoro-2-[(3,4,5-trimethoxyphenyl)amino]-4-pyrimidinyl]amino]-2,2-dimethyl-	[M+H-HF]+	0.752840897464544			Benzenoids	Benzene and substituted derivatives	Aniline and substituted anilines	9830	9747.44	9289.76	12095	7892.19	11492.4	5706.42	5995.23	4347.31	4190.51	8983.7	4609.97	10057.8	5638.86	1.78366	0.000992053	0.474287
M656T290_1	656.21224	290.3590	nodiff									7246.65	6935.6	6825.26	7312.46	7365.78	6391.58	3684.19	3538.25	5220.04	3603.82	4275.07	3298.24	7012.89	3936.6	1.78146	2.73745e-06	0.418848
M559T393	559.20926	392.9425	nodiff									13790.8	12282.4	11858	7897.75	10304	9345.08	6147.29	9362.03	4731.65	5269.15	6359.98	4959.42	10913	6138.25	1.77787	0.00164064	0.488869
M280T503_1	279.66540	502.6560	nodiff									7208.7	8138.24	9147.8	9808.18	8340.28	7440.22	4035.28	5236.99	4535.76	5357.47	5844.51	3196.87	8347.24	4701.15	1.77557	7.70108e-05	0.448414
M402T427	402.23370	426.5775	nodiff									22063.1	45424.3	39830.3	44397.1	38573.7	22306.7	19962.7	19970.3	19954.3	19993	18448.6	21449.8	35432.5	19963.1	1.7749	0.00514016	0.889115
M476T388_2	476.28178	388.4315	nodiff									16806.1	33553	16800.8	16050.2	16070.7	17396.3	11238	11582.4	10165	11871.8	10246.8	10658.3	19446.2	10960.4	1.77423	0.0137159	0.608258
M533T329	533.15016	329.3880	nodiff									10879	11776.3	8849.06	11062.7	9717.74	9523.4	6061.43	6288.11	4439.71	7711.75	5280.13	5059.91	10301.4	5806.84	1.77401	4.25629e-05	0.501436
M105T281_1	104.99936	281.4980	nodiff									4371.21	6616.37	2779.56	3082.76	2598.46	3678.39	1691.37	2860.03	1917.09	2432.08	3255.99	892.06	3854.46	2174.77	1.77235	0.0384149	0.256025
M683T264	683.22935	264.1450	nodiff									4053.04	5710.82	4160.28	5924.74	5706.67	6043.12	2951.26	3157.49	2756.5	3059.8	2461.33	3450.4	5266.45	2972.8	1.77155	0.000174543	0.350858
M109T164	109.04987	164.1865	nodiff									16467.6	20358.6	18944.8	18297.8	18566.2	20835.6	10653.6	9966.39	8106.91	10832.4	11673.6	12835.1	18911.8	10678	1.7711	4.09537e-06	0.687432
M308T519	307.68874	519.0320	nodiff									12099.1	10548.8	7926.25	7336.56	5810.08	7409.98	6499.42	5430.08	3519.04	2519.91	3880.82	7040.75	8521.79	4815	1.76984	0.0114944	0.415807
M242T267	242.09892	266.6555	nodiff									10586	13867	12723.5	11481.8	11023.8	12686.8	6478.56	6630.77	4944.93	6470.19	5653.57	10725.3	12061.5	6817.22	1.76927	0.000292826	0.533366
M402T295	402.15330	295.4270	nodiff									16641	16564	16712.8	15094	16336.1	15537.1	9233.72	8000.08	9010.5	9457.16	9510.15	9576.15	16147.5	9131.29	1.76837	3.20048e-09	0.644825
M330T136	330.33579	136.2625	nodiff									57870.3	9985.44	7071.9	7455.68	7429.44	57079.1	8525.49	7409.66	46150.2	5110.46	7302.24	8582.33	24482	13846.7	1.76807	0.407128	0.520926
M453T185	453.30516	184.8370	nodiff									22833.3	24103	18450.2	17062.1	17133.6	17447.4	13930.4	9151.44	4587.49	15769.4	16197.4	6797.45	19505	11072.3	1.76161	0.00530463	0.646483
M960T343_1	959.51473	343.4320	nodiff	Asiaticoside	[M+H]+	0.871235709512784	HMDB0036656	C15428	Lipids and lipid-like molecules	Prenol lipids	Terpene glycosides	31413	34605.3	28795.2	27493.9	29719.5	25906.4	16369.8	15649	16155.1	17234.1	17638.2	18042.1	29655.6	16848	1.76018	1.94122e-06	0.862453
M524T38	524.24580	37.5340	nodiff									1285.81	725.665	11079.4	1770.13	1280.34	1694.75	1258.06	1702.51	1550.22	1436.99	755.579	3430.61	2972.69	1688.99	1.76004	0.460017	0.186356
M689T489_1	689.21333	488.5490	nodiff									12758.6	6099.84	13390.2	6658.21	8835.01	6901.48	5469.23	4047.35	3624.11	7334.5	4792.92	5785.69	9107.24	5175.64	1.75964	0.0199178	0.410125
M241T304	241.15368	303.7330	nodiff	Anserine	[M+H]+	0.718228802609499	HMDB0000194	C01262	Organic acids and derivatives	Peptidomimetics	Hybrid peptides	18598.1	19159.9	32054.7	34096.3	32356	18684.1	14622.2	12525	11158.6	12468.1	23722.9	13650.8	25824.9	14691.3	1.75784	0.0124551	0.713376
M574T258	574.15931	258.4870	nodiff									4279.9	5924.67	3559.79	4686.45	3896.65	5245.56	2857.54	2329.07	2760.07	1879.79	2632.76	3253.09	4598.84	2618.72	1.75614	0.000655498	0.318819
M74T294	74.02296	294.1740	nodiff									4775.71	3841.97	4431.7	2258.21	3244.92	3852.08	1737.53	2105.13	3143.73	1445.96	3015.22	1312.92	3734.1	2126.75	1.75578	0.00800974	0.270563
M386T295	386.17571	295.4150	nodiff									12535.9	17503.4	12389.7	13332.4	15339.9	14288.1	9654.21	6375.71	7468.68	8662.9	7944.76	8552.97	14231.6	8109.87	1.75484	5.63772e-05	0.583371
M148T327	148.04152	326.6640	diff									112774	100152	100987	85560.6	78902.2	75297.2	51371.5	56396.9	54421.8	55307.8	51066.8	47315.6	92278.8	52646.7	1.75279	7.20206e-05	1.48786
M1001T316	1001.34855	316.4660	nodiff									10122.1	10587.1	10077.2	8477.02	10320.3	8689.4	3812.1	6698	4844.98	5133.61	5465.85	7306.82	9712.19	5543.56	1.75198	6.38259e-05	0.485609
M453T35	453.35564	35.0570	nodiff									680.057	1064.28	1193.19	634.827	2889.87	945.975	569.66	824.043	1202.69	559.817	543.717	530.565	1234.7	705.082	1.75114	0.171546	0.127209
M245T38_2	245.22545	37.9050	nodiff									2862.01	2565.79	2708.96	3012.28	2635.56	5872.12	1855.99	1730.83	1540.41	2004.34	2121.68	1972.57	3276.12	1870.97	1.75102	0.0243276	0.264951
M549T157	549.17008	156.6580	nodiff									1642.26	2461.4	1803.53	1510.78	1221.39	5671.27	1422.35	922.115	1368.88	1501.53	1408.78	1549.29	2385.1	1362.16	1.75097	0.166082	0.215863
M521T168	521.16004	167.9520	nodiff									1259.8	1487.19	1418.81	1484.02	2263.1	1228.03	1114.3	828.114	829.521	772.343	892.3	785.521	1523.49	870.35	1.75043	0.00249871	0.179328
M509T173	509.29504	172.8270	nodiff	3-furancarboxylic acid, tetrahydro-4-methylene-2-octyl-5-oxo-, (2r,3s)-rel-	[2M+H]+	0.716142326694796			Organoheterocyclic compounds	Lactones	Gamma butyrolactones	18771.2	18455.3	20038.2	20519.8	18650	23819.9	9492.52	9636.75	11031.5	15352.8	11336	11865.9	20042.4	11452.6	1.75003	3.1003e-05	0.700937
M898T350	898.31053	349.9840	nodiff									30944.5	17758	19040.6	18494.2	39327	17471.2	13502.2	11672.4	10170.7	11810.7	15342.2	19286.7	23839.2	13630.8	1.74893	0.0279164	0.65315
M515T393	515.24433	393.1060	diff									80685.1	83108.1	79180.1	72358.6	80878.7	82873.4	43688.5	45455.4	42144.2	50226.8	46116.8	46371.2	79847.3	45667.1	1.74846	8.39736e-09	1.42698
M520T318	520.15505	317.7240	diff	Desmethylbosentan	[M+H-H2O]+	0.937362859519615			Organoheterocyclic compounds	Diazines	Pyrimidines and pyrimidine derivatives	106709	116579	98428.4	100017	105136	92389.1	53795.2	53432.4	48746.4	69015.6	65913.6	63457.2	103210	59060.1	1.74754	3.07654e-06	1.60579
M892T299	891.52622	298.6330	nodiff									12856.3	11672.9	15254.7	12095.1	14097.5	10362.4	6724.53	7655.51	7474.96	7285.1	7786.36	6767.26	12723.1	7282.29	1.74713	2.42412e-05	0.554333
M777T276	777.20409	275.5560	nodiff									1617.67	1606.57	1602.95	1879.66	1556.62	1482.04	1198.1	679.096	703.084	1276.51	754.629	975.707	1624.25	931.187	1.74428	0.00017568	0.194781
M246T315	246.16339	314.6940	nodiff									5945.53	5999.54	5762.25	6356.87	6057.07	6374.31	3808.15	3475.64	2626.27	2777.81	4075.4	4170.09	6082.6	3488.89	1.74342	3.83034e-06	0.385682
M286T341	286.21132	340.8105	nodiff									2164.58	2644.83	2516.02	3104.32	2700.35	2899.6	1802.44	910.4	2062.23	1729.3	1459.57	1230.83	2671.62	1532.46	1.74335	0.000358782	0.244999
M438T431	437.70428	431.2370	nodiff									8337.28	7988.4	8421.42	6540.66	6777.68	7041.56	3444.31	2603.01	4276.94	5843.73	4037.54	5681.6	7517.83	4314.52	1.74245	0.00040482	0.418029
M72T296_1	71.86184	296.4870	nodiff									7952.11	6779.06	8318	8377.98	8413.64	7903.16	4129.58	4690.19	2050.6	4085.38	6694.49	5751.57	7957.32	4566.97	1.74236	0.000662581	0.425997
M509T237	509.15836	236.9310	nodiff									14374.1	14801.2	14098.4	13950.8	14226.6	14773.5	7299.05	11839.1	6574.44	8974.22	7679.03	7128.21	14370.8	8249	1.74212	1.78194e-05	0.588694
M231T276_2	231.13267	276.1550	nodiff									13555.8	12008.7	10396.5	11460.2	12306.5	12403.2	8105.33	8320.49	7386.45	8909.15	583.952	8145.19	12021.8	6908.43	1.74017	0.0035665	0.50219
M412T297	412.16960	297.3545	nodiff									13130	12934.9	15005.2	13380.2	13205.3	13448	6924.66	7183.86	7264.06	8749.76	7909.11	8620.29	13517.3	7775.29	1.73849	1.35769e-07	0.582025
M492T344	491.75277	344.1380	nodiff									1957.87	2165.9	2081.53	1889.76	1632.74	1625.98	1194.48	888.753	722.026	1443.12	1152.91	1134.52	1892.3	1089.3	1.73717	0.000167895	0.210902
M1117T314	1117.48060	314.4790	nodiff									4884.65	4793.88	3888.95	8752.63	5191.26	5188.98	3215.64	3457.02	1559.15	3782	3512.58	3302.1	5450.06	3138.08	1.73675	0.0125752	0.321496
M144T205	144.10075	204.8710	nodiff									8055.15	8165.84	8608.4	7382.05	8453.72	8681.56	4731.9	5090.33	3352.82	4665.74	4920.31	5652.44	8224.45	4735.59	1.73673	2.60182e-06	0.450284
M411T325	411.16246	325.3720	nodiff									10902.7	11325.2	18499.7	21406.9	19487.5	11162.2	8028.91	7195.92	8094.27	11295.3	10161.2	8662.02	15464	8906.27	1.73631	0.0100872	0.551134
M481T342	481.10878	342.3435	nodiff									6469.21	7418.04	7580.93	6877.26	7142.63	7001.65	4377.92	4565.92	4399.1	4277.58	3103.38	3764.06	7081.62	4081.33	1.73513	7.71555e-07	0.415668
M112T58_1	112.07475	57.9680	nodiff									19046.2	20259.2	16510.8	17673.9	18162	19957.2	8968.42	10622	11471.6	10625	11733	11031.4	18601.6	10741.9	1.73168	5.94562e-07	0.676801
M502T293	501.75783	293.1830	nodiff									17301.1	18404.9	17401.8	17287	17957.9	16372.3	9557.02	9836.08	9609.16	10329.7	10256.1	10897.5	17454.2	10080.9	1.7314	1.33197e-09	0.664071
M690T300	690.30782	299.7660	nodiff									5264.68	4881.65	7146.95	6476.09	6022.08	5426.02	2894.03	4063.08	2046.96	3290.81	4774.42	3271.78	5869.58	3390.18	1.73135	0.000723697	0.36224
M187T41	187.08557	41.4510	nodiff									8300.51	6766.51	6322.48	6867.07	7448.47	5900.95	1037.95	4920.58	4650.45	4974.06	4793.36	3656.71	6934.33	4005.52	1.73119	0.00216172	0.387688
M144T202	144.04342	201.6630	nodiff									1930.29	2364.71	1987.84	1788.11	1935.76	1831.53	1195.18	1089.32	1011.58	1152.49	1111.74	1278.45	1973.04	1139.79	1.73105	3.8662e-06	0.219286
M809T220	809.29671	220.3545	nodiff									2320.98	2281.11	2225.18	2552.47	2895.22	2771.49	1025.57	1734.34	1699.34	1433.05	1482.97	1324.24	2507.74	1449.92	1.72957	4.79974e-05	0.243057
M628T406	628.27552	405.6235	nodiff									18285.7	10120.1	20596.5	7446.2	28393.4	8419.41	9299.94	13394.1	7904.77	7856.83	8130.41	7371.68	15543.5	8992.96	1.72841	0.091422	0.467634
M607T275	607.16724	274.8235	nodiff									2622.76	2310.82	2117.14	2163.63	2153	3139.71	1189.97	1270.15	1068.62	1322.85	1346.69	2195.77	2417.84	1399.01	1.72825	0.00134663	0.230466
M204T437	204.08580	437.2460	nodiff									7240	4931.25	7088.63	4111.86	4476.3	4212.03	3046.06	2030.16	1794.21	3859.51	3051.32	4780.72	5343.35	3093.66	1.72719	0.0128358	0.323091
M133T281_2	133.03104	281.2910	diff									665469	686317	675036	616386	692918	594749	331067	350097	377529	385204	416751	416036	655146	379447	1.72658	1.64466e-07	4.04512
M877T267	877.44289	266.7220	nodiff									13310.5	13152.7	12723.2	10898.7	12253	12069.3	5716.56	8012.16	5652.97	8040.87	9507.49	6179.4	12401.2	7184.91	1.72601	3.31008e-05	0.546503
M638T349	638.28669	348.5600	nodiff									15570.3	14659.7	15486.4	16771.3	18213.8	15553.9	7079.95	12582.1	10734.3	5934.54	8476.8	11023.3	16042.6	9305.16	1.72405	0.000176005	0.607749
M1058T394	1058.49863	393.7640	nodiff									40416.7	28334.2	32815.9	27012	26811.6	36264.8	16820.5	16286.5	14939.5	21886.3	21580.4	19711.3	31942.5	18537.4	1.72314	0.000389004	0.854949
M486T385_1	486.20175	385.1420	nodiff									8069.15	9685.49	8485.85	12085.2	10001.6	6621.88	3570.41	3721.16	2529.57	8094.46	4922.61	9140.67	9158.19	5329.81	1.7183	0.016748	0.426961
M718T260	718.35776	259.7150	nodiff									24306.6	26046.1	24102.6	22859.9	22596.8	23513.2	12835.7	13855.9	11651.7	13970.2	15371.3	15805.8	23904.2	13915.1	1.71786	2.2853e-07	0.768827
M285T387	285.26000	387.1255	nodiff									658.387	2289.75	2363.67	2386.59	1813.61	1839.15	1095.76	1504.36	1139.84	914.352	738.626	1215.86	1891.86	1101.47	1.71758	0.0208965	0.186845
M539T282	539.31664	281.9450	nodiff									11994.6	12062.5	11200	11337.7	10734.8	12307.2	6382.08	5776.99	6930.58	7167.98	6662.7	7630.6	11606.1	6758.49	1.71727	1.01941e-07	0.534495
M120T327	120.01033	326.6555	nodiff									10105.8	10941	12040.3	10733.3	8020.24	8264.34	5655.39	5571.13	6159.37	7260.69	5342.77	5043.77	10017.5	5838.85	1.71566	0.00017576	0.48283
M757T40	757.45019	40.0930	nodiff									4098.42	6362.73	5048.94	3636.03	2804.82	8917.92	5181.08	2766.2	1820.78	1702.44	2949.78	3575.85	5144.81	2999.35	1.71531	0.0672865	0.289805
M430T123	430.28258	122.7670	nodiff									4576.22	4211.6	4155.18	4654	4039.19	4157.34	2184.79	2563.58	2323.93	2887.96	2782.31	2322.11	4298.92	2510.78	1.71218	4.05459e-07	0.324615
M425T313	425.14143	313.3620	nodiff									2162.56	2670.3	3687.43	1418.22	2473.06	2020.78	1744.99	959.718	1196.2	1438.68	1407.63	1685.63	2405.39	1405.47	1.71145	0.0133883	0.21038
M178T54	178.08503	54.3960	nodiff									10224.7	9863.77	14493.8	9723.6	9199.69	8521.83	5199.76	8339.55	5262.14	6513.89	5619.32	5318.12	10337.9	6042.13	1.71097	0.00157219	0.472462
M241T374	241.15367	374.2260	nodiff	Pheniramine	[M+H]+	0.727121710535297	HMDB0015557		Organoheterocyclic compounds	Pyridines and derivatives	Pheniramines	7534.36	8432.13	7244.2	8314.15	8342.15	7187.74	4771.05	4608.11	4447.53	5403.6	3754.85	4517.71	7842.45	4583.81	1.7109	1.44311e-06	0.435799
M698T381_2	698.27129	381.1780	nodiff									41631.7	11225	6002.41	4880.51	3687.93	6292.48	5321.73	5463.15	5644.68	6513.15	10798.9	9348.89	12286.7	7181.75	1.71082	0.417569	0.303123
M289T305	289.17936	304.6290	nodiff									36631.7	37047	34653.2	35891.1	36792.4	22456.4	27043.1	24166.7	19435.2	13473.9	15014.3	19811.6	33912	19824.1	1.71064	0.00116726	0.869821
M495T239	495.17507	238.7880	nodiff									5366.26	6204.47	5466.18	4709.9	5772.35	4821.51	3417.03	2797.33	3099.36	4290.31	2612.64	2693.56	5390.11	3151.71	1.71022	7.21651e-05	0.355652
M423T225	423.22108	225.3550	nodiff									9484.15	10832.7	9560.48	9378.45	10972.4	9761.95	4112.92	6013.25	6963.04	6168.98	5984.78	5874.22	9998.36	5852.87	1.70828	6.11291e-06	0.489099
M997T220	996.61424	219.9510	nodiff									9043.78	8883.64	8658.09	8460.21	9581.29	8736.19	4481.24	5023.37	5001.54	5605.27	6271.59	4880.74	8893.87	5210.63	1.70687	2.63334e-07	0.468409
M257T340	256.98147	340.2070	nodiff									3606.79	3858.31	4719.42	4094.75	3764.16	3730.15	2327.55	2846.18	2000.76	2220.8	2075.61	2459.59	3962.26	2321.75	1.70659	1.29379e-05	0.306305
M487T368_3	487.37767	368.2490	nodiff									3994.67	3160.72	2839.2	2905.57	3950.51	3780.23	2344.63	1461.22	2252.19	2222.47	1802.12	2008.62	3438.49	2015.21	1.70627	0.000242023	0.283386
M544T395_2	544.26529	394.8220	nodiff									23642.3	29491.9	25737.8	25031.6	27389.1	20626.2	12625.4	11312	16669.9	14493.9	14827.8	19146.5	25319.8	14845.9	1.70551	0.000104068	0.772705
M308T428	307.67748	427.6840	nodiff									4312.28	5682.85	4183.54	4232.26	7480.83	2911.11	2188.12	3981.11	3065.24	3014.54	3042.36	1627.22	4800.48	2819.77	1.70244	0.0211931	0.290216
M411T311	411.24574	311.0300	nodiff									38065.5	46213	27774.7	42353.5	25683.4	29634.4	13163.3	16730.4	12354.3	21663.2	42919	16479.5	34954.1	20551.6	1.70079	0.032522	0.785736
M811T376	811.40456	376.2000	nodiff									22591.8	25087.6	29350.2	22812.1	21887.9	22353.6	12530.7	14447.6	12322.6	18371.7	15707.2	11342.6	24013.9	14120.4	1.70065	9.18717e-05	0.743916
M541T341	541.11112	340.8090	nodiff									7219.31	7350.63	6848.78	7970	7325.1	7105.35	4053.35	5015.42	3326.66	4258.81	4617.67	4497.95	7303.19	4294.97	1.7004	8.36405e-07	0.41999
M669T355_3	669.22322	355.0870	nodiff									5899.93	4499.22	2620.21	3750.64	3355.94	2534.54	405.896	2375.38	3679.86	2725.46	2150.59	1989.51	3776.75	2221.12	1.70038	0.045039	0.252817
M659T492	659.19044	492.4320	nodiff									4376.3	5090.83	4193.67	4198.88	4273.63	4302	3016.87	2549.76	1915.38	3181.61	2163.63	2741.39	4405.89	2594.77	1.69798	2.22102e-05	0.321984
M312T233	312.22720	233.0910	nodiff									7675.37	3509.29	2960	2989.35	2984.48	3166.24	1991.01	2084.89	2731.49	2838.94	2153.98	1914.16	3880.79	2285.74	1.69782	0.068267	0.238897
M500T258	500.20520	258.4230	nodiff									17503	19650.8	16850	19069.1	16790.7	15585.1	10522.2	10432.4	9034.03	11990.9	10511.7	9720.76	17574.8	10368.7	1.69499	2.08317e-06	0.649616
M134T337	134.08005	336.8730	nodiff									4283.91	3925.39	4576.26	3760.11	4480.4	4985.29	1143.13	3336.12	2386.15	2521.81	3413.81	2547.63	4335.23	2558.11	1.6947	0.000902217	0.307895
M160T286	160.03606	285.8160	nodiff									3343.1	3419	3327.34	3001.45	2577.21	3632.07	1867.16	1725.45	1797.37	1792.74	2053.47	2152.78	3216.7	1898.16	1.69464	1.33011e-05	0.27315
M136T57	136.03745	57.3720	nodiff									4668.98	887.77	2034.35	1220.28	2053.88	2085.85	654.883	1553.23	1481.1	1230.99	1447.87	1276.49	2158.52	1274.09	1.69416	0.144523	0.163864
M152T42_1	152.01519	42.1040	nodiff									3432.5	5217.06	4254.99	4902.27	4782.86	4676.37	3220.81	3255.52	3242.54	2573.81	2897.82	904.045	4544.34	2682.42	1.69412	0.0020779	0.305091
M265T38	265.25185	38.0890	nodiff									8288.81	10252.4	9147.88	8581.32	10844.3	25721.9	7854.24	7225.58	6603.32	8571.08	6247.37	6558.14	12139.4	7176.62	1.69152	0.103422	0.516148
M252T222	252.09435	222.1740	nodiff									23714.1	24808.1	23754	21995.1	24445.2	24407.5	14199	14241.7	13299.5	14080.5	15183.5	13633.7	23854	14106.3	1.69102	2.12709e-09	0.764258
M480T391	480.05632	391.1845	nodiff									4899.63	4675.03	4826.52	4070.08	5299.84	4544.61	3306.61	2625.58	2112.94	2562.05	2750.33	3393.41	4719.29	2791.82	1.6904	2.17045e-05	0.332071
M357T126	357.21322	125.5145	nodiff									5899.35	8853.05	4465.46	5143.38	2984.08	4883.06	1808.97	1756.4	5342.42	4125.8	2337.03	3695.1	5371.4	3177.62	1.69038	0.0518966	0.296697
M575T209	575.20587	209.1340	nodiff									1932.81	1702.66	2004.24	2307.76	1953.8	2069.21	1005.83	1312.29	1288.58	1157.15	1203.1	1114.68	1995.08	1180.27	1.69036	5.25792e-06	0.215573
M501T293	501.25600	292.8750	nodiff									29040	31260.5	33877.9	29851	34498.4	28850.5	16715.4	16041.6	15034.2	22129.7	23237.8	17764	31229.7	18487.1	1.68927	2.15217e-05	0.860548
M292T272	292.19686	272.4730	diff									68128.7	69584.7	63074.4	68760.1	67843.3	63699.4	40098.1	40379	38359.1	37539.3	38820.7	42266	66848.4	39577	1.68907	1.56354e-09	1.27752
M421T210	421.27696	209.9520	nodiff									2762.21	3154.77	2671.72	3572.6	1085.23	1869.85	2409.3	525.019	2121.93	973.774	1211.72	1708.21	2519.4	1491.66	1.68899	0.0538465	0.21908
M520T170	520.15749	169.8580	nodiff									14687.6	16194	16521	15515.8	14105.5	16271	7451.94	7876.76	11733.4	6899.37	5437.13	15845.9	15549.2	9207.41	1.68877	0.00298802	0.575895
M400T55	400.28941	54.5190	nodiff									2677.14	7263.48	2464.27	2547.59	4075.48	2634.35	2341.32	1566.59	1965.28	2394.54	2239.64	2322.44	3610.39	2138.3	1.68844	0.0890888	0.223744
M70T233	70.02823	233.1050	nodiff									4562.4	2094.14	5417.66	5635.96	2521.34	5721.79	2484.32	2974.7	2165.56	3117.31	1854.22	2787.76	4325.55	2563.98	1.68705	0.0289829	0.26736
M490T320	490.14442	320.2800	diff									72259.6	76990.4	74166.4	69252.8	76216	69337.7	40241.2	43474	37227.5	49843.1	46005.5	43109.7	73037.1	43316.8	1.68611	1.18518e-07	1.33463
M540T253_1	540.19377	253.4140	nodiff									7361.44	8307.05	6252.73	5233.91	6518.81	6806.01	4616.42	3542.77	3919.92	3784.81	3619.38	4536.05	6746.66	4003.22	1.68531	0.000149956	0.387618
M467T374_1	466.66496	373.5910	nodiff									4394.65	4344.62	4186.64	4293.98	4807.27	3901.02	2668.51	2397.01	2809.44	2345.61	2558.55	2608.98	4321.37	2564.68	1.68495	1.89326e-07	0.32186
M121T299	121.06374	298.7440	nodiff									14008	11834.2	13525.8	13741.9	10176.5	12188.2	7008.24	6397.01	10131	7279.67	7243.62	6742.75	12579.1	7467.06	1.68462	9.05503e-05	0.532675
M333T390	333.05987	390.4760	nodiff									4146.39	4389.66	4005.47	3989.53	4385.79	4589.55	2513.42	3014.81	2374.92	2490.46	2116.23	2633.54	4251.06	2523.9	1.68433	6.3722e-07	0.317858
M99T132	99.05429	132.0835	nodiff									22203.5	30556.4	18866.1	48592.5	51872.5	16158	16930.1	14208.4	17960	22648.4	22607.6	17426.4	31374.8	18630.1	1.68409	0.0761514	0.676381
M971T318	971.33969	317.7630	nodiff									10075.2	9024.37	8159.02	8479.18	8383.67	5759.85	4443.76	5369.35	4314.07	5504.99	5512.82	4477.12	8313.54	4937.02	1.68392	0.000315478	0.433506
M786T264	786.18749	264.1910	nodiff									2710.88	2923.84	2944.2	3147.42	2566.22	2945.55	1786.92	1618.55	1556.2	1900.87	1935.09	1443.9	2873.02	1706.92	1.68316	1.52752e-06	0.260307
M437T27	437.11444	26.5370	nodiff									1915.1	4699.75	6066.38	3327.23	3538.37	4508.18	2809.27	1936.14	1550.47	3460.61	2886.57	1658.71	4009.17	2383.63	1.68196	0.0333764	0.261641
M137T164_1	136.64309	164.4740	nodiff									3566.8	3127.01	2298.28	3457.53	1250.93	1742.65	1742.24	1554.47	2158.43	1604.48	928.171	1196.32	2573.87	1530.69	1.68151	0.0351928	0.221083
M594T361	594.12964	360.7470	nodiff									5227.14	5340.32	3683.52	2886.56	2970.04	5137.81	1181.95	5021.07	2226.23	2766.16	1377.21	2447.41	4207.56	2503.34	1.68078	0.0430502	0.259525
M251T370	251.01029	370.1350	nodiff									1484.42	3390.65	2295.4	2822.43	3678.34	2709.19	2167.51	1569.63	1441.68	1110.97	1623.49	1834.81	2730.07	1624.68	1.68037	0.0105596	0.223662
M577T331	577.17659	331.2980	diff	Saponarin	[M+H-H2O]+	0.770855993803235		C08064	Phenylpropanoids and polyketides	Flavonoids	Flavonoid glycosides	98258.8	98559	94769.5	91678.9	91720.3	85622.7	51949.1	53926.8	52601.4	61906.7	56190.7	57186.8	93434.9	55626.9	1.67967	3.11902e-08	1.50746
M372T317	372.24125	317.4430	nodiff									5654.08	4166.46	5002.66	7974.29	10168.6	4720.95	2811.69	3689.4	1756.59	5568.97	2643.52	5968.36	6281.17	3739.76	1.67957	0.0553561	0.315927
M506T296	506.22028	296.0745	nodiff									12186.6	11265.3	11703.5	11182.9	11672.7	7298.16	8246.86	6771.63	6419.41	9644.63	1206.31	6596.42	10884.9	6480.88	1.67954	0.0096338	0.45779
M657T301	657.32014	300.5270	diff									478719	478772	480389	483133	464103	429405	268826	262653	265642	297632	291708	289371	469087	279305	1.67948	5.49743e-09	3.38264
M306T39	306.24195	38.6770	nodiff									3637.64	1141.48	859.379	804.448	1040.25	646.704	1184.48	598.121	1172.39	561.098	673.77	653.057	1354.98	807.152	1.67872	0.277534	0.112176
M150T39_2	150.12653	38.8595	nodiff									5707.86	1617.01	4808.08	1385.45	1473.09	1441.64	1931.15	1046.51	1657.41	1121.31	1960.32	2074.1	2738.85	1631.8	1.67843	0.209821	0.182705
M530T309	530.23134	309.1300	nodiff									33241.2	33374.5	32764.8	33375	30498.3	34063.4	19306.4	18553.2	22127.3	21848.7	16617.4	19133.1	32886.2	19597.7	1.67807	1.01893e-07	0.884585
M507T387	507.20926	386.5800	nodiff									33287.1	32305.6	32356.8	32490.3	30882.3	25715.7	16699.7	20395.9	18249.8	18327.6	16192.3	21668.8	31173	18589	1.67696	4.93654e-06	0.867262
M675T459_2	675.33108	459.0610	nodiff									27011.3	23410.7	22149.1	23036.3	20613	20742.8	10595.1	10786.4	9986.58	10569.4	20239.1	19599.7	22827.2	13629.4	1.67485	0.00195741	0.702199
M312T38_1	312.11235	37.7450	nodiff									1624.54	677.632	5709.68	4383.94	702.848	1107.87	1646.52	1180.8	1314.26	1669.97	1300.6	1376.45	2367.75	1414.77	1.6736	0.303939	0.194162
M476T275	476.07196	274.9100	nodiff									9221.73	9043.92	8731.16	7972.23	9162.76	9947.39	5631.8	5386.03	5364.5	5156.13	5275.12	5505.76	9013.2	5386.56	1.67328	1.1338e-07	0.463971
M544T226	544.27576	225.9685	nodiff									28548.8	20642.6	45906.5	22145.3	19122.4	19518	17723.2	12251.6	12700.2	15551.1	18466.9	16565.4	25980.6	15543.1	1.67152	0.0375173	0.662918
M339T221	339.03798	220.8985	nodiff									1703.18	1572.32	1688.09	1566.12	1912.95	1743.69	1187.1	827.496	1105.39	635.802	1296.57	1042.7	1697.72	1015.84	1.67125	0.000120123	0.193982
M422T367	422.41321	367.1010	nodiff									2611.44	3827.39	2658.15	2596.44	3191.95	2840.89	1347.84	1198.81	2625.03	2309.24	1495.76	1632.66	2954.38	1768.22	1.67082	0.0029958	0.244308
M452T294	452.06360	294.1740	nodiff									1654.73	1553.38	1920.67	1694.27	1810.02	1875.84	949.939	918.082	1264.69	941.747	834.223	1383.56	1751.48	1048.71	1.67014	6.24863e-05	0.198176
M541T332_3	541.29652	331.8050	nodiff									14622.5	21924.2	15246.9	15949.9	15196.1	17117.7	6777.9	11577.3	10539.3	9903.11	11040.1	10099.6	16676.2	9989.55	1.66937	0.000444437	0.599046
M241T281	241.43355	281.2580	nodiff									1452.46	1527.64	952.737	1631.64	1554.47	1046.38	767.848	733.096	746.725	1062.75	823.827	757.332	1360.89	815.263	1.66926	0.00164845	0.168058
M437T463	437.15043	463.3950	nodiff									3062.48	4422.37	4139.96	4451.83	8778.06	4705.35	3429.26	2710.95	3695.92	3129.34	2815.07	1933.94	4926.68	2952.41	1.66869	0.041444	0.292581
M367T404	367.06424	404.0450	nodiff									5373.92	7093.11	6252.94	6920.57	6250.9	6102	4304.13	4429.12	1791.14	5698.46	5038.28	1538.03	6332.24	3799.86	1.66644	0.00701288	0.357189
M339T390	339.07604	389.8850	nodiff									10161.6	9361.26	8719.3	8182.88	8495.13	8916.52	4816.63	6736.43	4615.08	4661.9	5793.66	5690.43	8972.77	5385.69	1.66604	1.15834e-05	0.454553
M340T120	340.06046	120.1940	nodiff									910.383	4644.1	1922.31	4172.76	1848.52	1533.72	1070.51	1473.3	1704.13	1435.18	1207.68	2134.79	2505.3	1504.27	1.66546	0.149528	0.206916
M450T436	450.19230	436.3620	nodiff	1-decanoyl-2-hydroxy-sn-glycero-3-phosphocholine	[M+K]+	0.83107070643833			Lipids and lipid-like molecules	Glycerophospholipids	Glycerophosphocholines	40516.4	39026.8	37906.2	39764.5	42004	37159.8	22761.7	24266.7	21857.8	24307.7	25390.3	23350.6	39396.3	23655.8	1.6654	6.71434e-09	0.973511
M481T336	481.20429	336.1910	nodiff									15071.3	15544.6	17240.1	17741.4	16118.7	15108.5	11272.9	9110.32	8545.51	9473.78	9116.01	10645.6	16137.4	9694.03	1.66468	1.22889e-06	0.61442
M542T421	542.20871	420.5475	nodiff									13904.3	20987.7	14532.1	8367.29	14315.5	13777.3	8151.48	9141.52	6615.72	9511.11	9451.43	8766.81	14314	8606.35	1.66319	0.00720701	0.522444
M300T258	300.04069	257.8540	nodiff									10504.8	13228.5	10385.2	10430.7	10712	11288.8	6752.9	5903.99	7403.52	7275.63	6496.08	6199.22	11091.7	6671.89	1.66245	5.72847e-06	0.505127
M225T282	225.09806	281.9590	nodiff									4463.27	4761.02	4756.2	4983.52	4471.03	4877.25	1035.97	4407.91	3889.02	4355.91	1399.89	1947.41	4718.71	2839.35	1.6619	0.0146287	0.293133
M86T272	86.09624	272.3710	diff									2.28011e+06	2.4316e+06	2.22978e+06	2.40569e+06	2.32538e+06	2.15447e+06	1.2897e+06	1.44754e+06	1.28458e+06	1.40261e+06	1.40631e+06	1.49527e+06	2.30451e+06	1.38767e+06	1.6607	1.31266e-08	7.43519
M792T367	792.22383	367.1010	nodiff									9235.9	6014.47	4232.26	8179.54	4744.14	4557.28	3725.97	3198.5	7542.19	2450.99	2703.97	2642.5	6160.6	3710.69	1.66023	0.0612848	0.317097
M396T263	396.14219	262.9120	nodiff									12065.9	14645.8	13303	11775.4	11754.1	12231.1	7762.13	7193.21	7721.57	7359.3	9113.26	6502.55	12629.2	7608.67	1.65984	6.28496e-06	0.538434
M417T238	417.17617	237.8320	nodiff									11015.6	2593.95	2463.03	2185.92	2569.39	2418.47	2651.34	1956.83	2020.46	1995.08	2806.49	2595.2	3874.39	2337.56	1.65745	0.310365	0.182428
M221T225	221.12793	224.7760	nodiff	Tolazoline	(M+CH3COO+2H)+	0.6944						13672.4	17787.5	2997.75	17956.9	13026.4	2726.64	7181.94	6440.51	8557.02	6841.66	5729.51	6384.21	11361.3	6855.81	1.65717	0.143811	0.411963
M635T301	635.33879	301.2520	diff									1.06829e+06	1.09611e+06	1.08125e+06	1.08269e+06	1.06664e+06	1.03165e+06	621498	620159	638771	690815	664284	645963	1.07111e+06	646915	1.65571	4.32287e-11	5.07055
M305T129	304.69506	129.2400	nodiff									2483.61	3485.59	2801.61	2410.55	3373.13	3047.38	2223.82	1225.5	1864.09	2278.48	1526.1	1513.85	2933.64	1771.97	1.65558	0.000955049	0.252825
M231T209	231.11220	209.0655	nodiff	alpha-Guanidinoglutaric Acid	(M+CH3CN+H)+	0.6856						41399.6	37647.1	40622.8	44928.8	39624.2	43282.5	23987.3	24270.3	24051.9	27426.5	23582.2	26212	41250.8	24921.7	1.65522	1.13599e-07	0.983795
M355T166	355.13624	165.9830	nodiff									4105.35	3673.82	3136.3	3876.25	4003.12	2512.21	1538.29	2038.65	1528.52	2692.84	2556.97	2528.33	3551.18	2147.27	1.65381	0.00166587	0.274531
M694T26	694.13536	26.2450	nodiff									7108.99	23347.1	15469.8	11155.6	11850.7	7806.22	9263.12	5583.16	4691.5	17102.4	5167.46	4622.4	12789.7	7738.34	1.65278	0.140999	0.401618
M591T275	591.18937	274.6455	nodiff									3183.54	3193.91	3113.86	3351.9	3489.19	3292.59	2299.88	1885.36	1663.54	2332.08	1519.98	2176.89	3270.83	1979.62	1.65225	6.31514e-06	0.274796
M397T294	397.20670	294.1320	nodiff									28055.6	64452.8	26169.3	25141	28430.4	51390.4	18325.1	18548.2	36646.8	19430	20731.3	21688.4	37273.3	22561.6	1.65206	0.0729963	0.729704
M374T263	374.02213	262.9210	nodiff									2546.57	2482.03	3134.82	3089.81	3130.12	2470.98	1454.96	1611.85	1875.04	1786.57	1976.3	1499.65	2809.06	1700.73	1.65168	4.83169e-05	0.250776
M387T298	387.12443	297.9950	nodiff									2592.21	2147.3	2322.09	2851.8	2177.1	3306.25	1005.66	835.075	1521.51	1507.19	2035.11	2418.71	2566.13	1553.88	1.65143	0.00796315	0.220972
M563T384	563.24430	383.7970	nodiff	Protoporphyrin ix	[M+H]+	0.970140032080244	HMDB0000241	C02191	Organoheterocyclic compounds	Tetrapyrroles and derivatives	Porphyrins	22752.9	28287.1	28442.8	28759.7	23128	23947.3	17484.6	14865.7	14487.7	15328.6	15175.8	16719.1	25886.3	15676.9	1.65124	1.14431e-05	0.769976
M162T90	162.09007	89.7290	nodiff									3834.74	3665.62	12241.3	11156.3	3257.48	3147.46	4451.94	4371.63	684.476	4685.68	5341.22	3058.05	6217.16	3765.5	1.65108	0.219776	0.302852
M382T272	382.12780	272.2790	nodiff									5357.72	4775.03	4553.96	4155.66	5109.59	4862.68	3161.23	3107.32	2920.31	3092.04	3242.04	1930.3	4802.44	2908.87	1.65096	3.03254e-05	0.331825
M150T282	149.59500	281.9695	nodiff									4541.29	4569.15	4791.06	3984	4416.25	4769.5	2627.53	3175.06	2260.43	2350.68	3307.9	2676.78	4511.87	2733.06	1.65085	7.67695e-06	0.321052
M265T262_1	265.05632	262.2520	nodiff									5991.54	6426.61	5463.15	10785	6286.94	6421.32	3482.28	3075.63	6319.06	4178.47	2896.44	5112.62	6895.77	4177.42	1.65073	0.0177457	0.356398
M398T212	398.16979	211.9240	nodiff									8733.59	8582.97	8228.03	7628	8461.12	7487.34	4203.12	5400.08	5799.61	5825.55	3880.13	4669.51	8186.84	4963	1.64957	1.10888e-05	0.432455
M512T348	511.93077	348.0250	nodiff									4123.17	4138.7	5280.27	4495.53	5340.52	4657.24	3071.94	2966.13	4196	1242.98	2224.54	3300.74	4672.57	2833.72	1.64892	0.00270624	0.303765
M654T34	654.32756	34.4510	nodiff									3149.72	3195.8	3956.6	2599.38	2496.89	2932.38	1521.17	1941.75	1844.7	1871.55	2211.16	1729.65	3055.13	1853.33	1.64845	0.000435402	0.254988
M326T140	326.18820	140.0880	nodiff	Oxprenolol	(M+CH3COO+2H)+	0.7151						3103.15	3026.72	1989.29	2307.58	2536.72	3176.39	2087.94	861.831	952.482	1856.02	2264.61	1773.25	2689.98	1632.69	1.64757	0.00686124	0.235356
M271T411	271.12805	410.5650	nodiff									7669.17	23506.4	22886	8561.55	8474.14	7281.02	7575.91	7637.03	9295.87	8769.82	5404.42	8912.89	13063.1	7932.66	1.64674	0.147022	0.436628
M979T360_2	979.28015	360.1155	nodiff									14213.3	13778.1	13052.4	13101	13483.6	12757.6	6563.44	5926.47	10990.9	11549.8	6601.65	7193.26	13397.7	8137.58	1.64639	0.000459909	0.537569
M1014T252_2	1014.45972	251.5080	nodiff									6830.15	10529.5	7220.07	7747.3	7638.56	7418.22	5252.73	3068.66	8279.24	2887.55	4730.86	4580.35	7897.3	4799.9	1.6453	0.00926924	0.380735
M863T316	863.15060	316.4820	nodiff									1847.28	1687.19	1708.61	1447.9	1666.08	1384.43	1064.57	842.26	920.759	1446.06	743.937	905.557	1623.58	987.19	1.64465	0.000434589	0.187778
M150T281	150.05740	281.3020	diff	L-methionine	[M+H]+	0.998594434215142	HMDB0000696	C00073	Organic acids and derivatives	Carboxylic acids and derivatives	Amino acids, peptides, and analogues	947665	908032	957414	903763	921166	885856	543498	565371	523928	566020	595863	568195	920649	560479	1.64261	3.51136e-10	4.67341
M651T275	651.00243	274.9010	nodiff									2420.06	2257.86	2072.49	2161.02	2057	1876.34	1314.75	1426.5	1084.94	1433.21	1240.64	1321.13	2140.79	1303.53	1.64231	4.01072e-06	0.222256
M618T220_1	618.18339	219.5200	nodiff									1082.69	1186.6	739.942	1169.45	1304.35	944.507	635.944	786.657	556.878	741.108	639.445	555.765	1071.26	652.633	1.64144	0.000974294	0.148814
M281T53	281.19424	53.4685	nodiff									3102.98	3746.07	2885.79	3289.27	2828.4	3150.03	2715	2726.38	2216.36	2045.69	1411.38	462.216	3167.09	1929.5	1.6414	0.00854153	0.239646
M386T347	386.08739	346.6940	nodiff									4993.01	5169.68	4826.89	3621.47	5749.9	4510.11	2768.6	2376.71	2594.97	3456.65	3490.4	2907.52	4811.84	2932.48	1.64088	0.000286331	0.327373
M371T286	371.19181	285.6110	nodiff									14833	35068.1	32184.5	28372	21159.9	30712.4	17329.2	15977.4	21927.2	14722.6	11299.7	17713.5	27055	16494.9	1.6402	0.011571	0.691504
M247T222	247.16557	222.0600	nodiff									89783.6	101249	53344	45440.5	91471.7	92705.3	83229.2	17399	28018.9	54703.2	29277.8	76648.1	78998.9	48212.7	1.63855	0.0635101	1.14977
M657T275	657.01424	274.9160	nodiff									2741.15	2643.74	2277.35	2517.9	2844.43	2674.32	1576.72	1561.33	1628.87	1840.82	1269.22	1704.17	2616.48	1596.86	1.63852	3.78038e-06	0.245424
M146T41	146.11662	41.2950	nodiff									4000.12	2670.05	2384.16	3171.98	4271.03	5937.88	2916.9	2051.86	2063.11	1933.47	2262	2484.54	3739.2	2285.31	1.63619	0.0250685	0.277813
M261T201	261.12226	201.4180	nodiff									24420.4	29188.1	25152.6	25570.2	25875.9	24684.6	12886.8	12138	18167.7	9534.64	20206.6	21835.1	25815.3	15794.8	1.63442	0.000871281	0.743389
M118T339	118.08524	339.4990	nodiff									68589.6	111836	16267.7	25113.1	90305.3	98963.7	45584.8	37211.4	44311.7	30684.5	57024.2	36867.9	68512.6	41947.4	1.6333	0.141613	1.06793
M387T435	387.18696	434.6870	diff									47317.7	48170.1	49706.4	48750.1	49285.6	43848.2	27057.6	29057.4	28776.7	30639.7	28193.3	32111.1	47846.3	29306	1.63265	1.60613e-08	1.06111
M661T241_1	660.91239	241.3150	nodiff									2231.01	770.454	2323.86	1957.36	1747.22	2004.62	1782.12	1285.95	1497.36	458.282	486.819	1253.05	1839.09	1127.26	1.63146	0.0494787	0.164641
M156T403_2	156.07597	402.9170	diff	Histidine	[M+H]+	0.998834982111828	HMDB0000177	C00135	Organic acids and derivatives	Carboxylic acids and derivatives	Amino acids, peptides, and analogues	1.97037e+06	1.19612e+06	1.17319e+06	1.18928e+06	1.93236e+06	1.84046e+06	917230	1.24268e+06	799553	909751	920317	913458	1.5503e+06	950499	1.63103	0.00644774	5.61891
M354T167	354.13278	166.6580	nodiff									16331.6	14373.2	15657.2	13455.7	14403	13106.9	8243.59	9592.83	8187.62	9267.74	9229.42	9040.58	14554.6	8926.96	1.63041	1.52117e-06	0.578575
M448T335	448.08639	334.9910	nodiff									7799.9	6846.48	6780.63	6328.86	7428.41	6530.23	3955.83	4619.77	4380.09	4063.2	4235.65	4339.4	6952.42	4265.66	1.62986	7.39178e-07	0.399291
M473T324	473.12929	324.0970	nodiff									28009.1	30076.6	27447.6	26946.3	25954.6	26077.8	15961.5	16703.8	15286.2	17386.5	17269	18337.8	27418.7	16824.1	1.62972	7.41216e-08	0.799907
M424T106	424.25383	105.6500	diff									56927.4	63532.6	53860.3	63736.4	71330.9	53152.2	34842.8	33357	35207.5	43132.9	40078.1	35908.2	60423.3	37087.7	1.6292	3.00692e-05	1.16267
M816T350_2	816.30809	349.9400	diff									44182	66678.4	40447.9	62694.8	39999.3	61417.3	29125	30920.3	32369	33407.5	33981	33808	52569.9	32268.5	1.62914	0.00252556	1.00554
M308T304	307.65166	304.0475	nodiff									7430.13	6735.97	8432.18	8583.65	6661.86	9320.86	3512.8	4105.17	4490.15	4677.41	8107.35	4074.59	7860.77	4827.91	1.62819	0.0037582	0.392384
M385T30	385.17653	29.5170	nodiff	Secoisolariciresinol	[M+Na]+	0.702061798098316	HMDB0013692	C18167	Lignans, neolignans and related compounds	Dibenzylbutane lignans	Dibenzylbutanediol lignans	1734.74	1618.64	1274.14	5573.11	1567.1	1609.06	1711.24	1427.25	1253.34	1298.33	1413.54	1113.45	2229.47	1369.52	1.62791	0.232611	0.170625
M830T309	829.50174	309.4090	diff									48749.9	52936.1	49229.1	51554.1	47843.5	47145	28291.4	29767.7	28349.1	31855.1	30515.3	33964.5	49576.3	30457.2	1.62774	3.51266e-08	1.07675
M441T276	440.88348	276.1960	nodiff									4640.55	3914.84	3507.24	4430.55	3173.62	3862.32	2191.98	2666.9	2403.84	2472.2	2932.86	1789.09	3921.52	2409.48	1.62754	0.000270624	0.287554
M287T397	287.06313	396.9190	nodiff									4181.34	2686.8	5794.53	3513.13	3456.63	3595.13	3388.98	2020.56	2422.22	2649.36	1901.2	1894.87	3871.26	2379.53	1.6269	0.012629	0.258245
M319T327	318.78205	326.6510	nodiff									1234	1682.21	1452.93	1622.08	1540.36	1052.56	1099.23	1038.01	1102.25	836.587	456.954	743.632	1430.69	879.443	1.62682	0.00322742	0.168311
M338T392	338.09427	392.4360	nodiff									4233.82	6299.35	5397.8	4354.18	4621.05	6898.24	5354.24	3562.1	3198.34	1236.3	3479.57	2719.99	5300.74	3258.42	1.62678	0.0160776	0.299586
M361T299	361.13852	298.6590	nodiff									8615.37	7554.48	7871.22	7641.12	8238.91	6470.26	2596.23	5669.91	4918.49	6491.04	4481.16	4374.7	7731.89	4755.25	1.62597	0.000703235	0.40465
M295T300	295.09220	299.8940	nodiff									2755.17	2548.1	2399.15	2254.25	2526.96	2425.47	1058.36	1496.58	2215.49	1348.71	1534.46	1523.2	2484.85	1529.47	1.62465	0.000223773	0.229446
M664T162	664.31775	162.2640	nodiff									12530.3	9527.75	7118.84	10270.9	10780.5	8526.75	5550.17	5778.06	6773.76	6000.05	6090.57	5978.62	9792.52	6028.54	1.62436	0.000713531	0.447952
M508T252_1	507.72948	252.1430	nodiff									1734.68	2432.1	1885.19	2326.9	1548.98	1782.82	785.139	1282.28	1096.99	1159.72	1700.97	1184.62	1951.78	1201.62	1.62429	0.00252563	0.199902
M567T331	567.27243	330.5320	nodiff									13187	12175.4	12536.5	12371.9	12161.8	11085	7593.27	8216.4	7326.75	7857.97	7657.83	6624.96	12252.9	7546.2	1.62372	1.1703e-07	0.531102
M72T296_2	72.08090	296.1320	diff	1,2-diamino-2-methylpropane	[M+H-NH3]+	0.957480969820596			Organic nitrogen compounds	Organonitrogen compounds	Amines	1.92524e+06	1.93141e+06	1.92665e+06	2.04592e+06	1.91997e+06	1.84766e+06	1.12823e+06	1.06677e+06	1.11966e+06	1.31496e+06	1.2174e+06	1.2997e+06	1.93281e+06	1.19112e+06	1.62268	3.33886e-08	6.70866
M668T316_2	668.26732	315.8140	nodiff									4835.93	6648.86	3768.26	4776.03	6326.29	6454.95	3249.28	1514.61	2445.43	3217.36	5349.27	4445.09	5468.39	3370.17	1.62258	0.0173038	0.320486
M574T38	574.28182	38.3685	nodiff									6137.91	4875.19	5989.81	3627.31	3185.21	1360.05	2301.19	2627.65	2079.61	2777.22	3083.91	2647.09	4195.91	2586.11	1.62248	0.0610604	0.274362
M246T419	245.64639	418.6775	nodiff									2991.76	2131.11	3087.29	2936.18	2170.07	2879.43	1561.44	1480.58	1461.6	1908.23	1093.12	2485.63	2699.31	1665.1	1.62111	0.00280198	0.231209
M451T390_1	451.04186	389.8340	nodiff									3612.75	3536.87	3610.52	3746.55	3387.74	3660.55	1911.4	2096.05	2015.67	2029.59	2630.17	2613.86	3592.5	2216.13	1.62107	1.82879e-06	0.28632
M540T405	540.22888	404.7090	nodiff									20527.7	21782.4	21772.5	25075.5	17885.1	19651.7	11477.4	14838	11806.8	11046.2	14284.7	14732.2	21115.8	13030.9	1.62044	6.10389e-05	0.689507
M682T310	682.35101	310.0940	nodiff									11192.4	12499	12515.7	10674.1	9976.98	10656.9	6160.98	6654.18	7590.63	6900.6	7510.28	6852.28	11252.5	6944.83	1.62027	4.25528e-06	0.503725
M700T251	700.39855	250.8120	nodiff									33113.5	36181.4	32635.2	33589.8	35206.5	33998.7	10324.2	28285.8	19003.1	35975.8	19536.9	13262.2	34120.8	21064.7	1.61981	0.00785503	0.817365
M268T252	267.61470	251.5140	nodiff									2317.05	1830.7	2016.81	2215.05	2042.75	1918.13	1316.28	1179.46	1284.53	1387.34	1116.16	1336.31	2056.75	1270.02	1.61947	3.25206e-06	0.215082
M521T230	521.17291	230.0410	nodiff									7813.22	7347.46	7470.35	7674.41	7417.68	7180.78	4651.42	3986.2	4446.86	4074.72	5504.8	5065.54	7483.98	4621.59	1.61935	5.73059e-07	0.413876
M555T395	554.75313	394.8930	nodiff									24495.6	29974	25869.8	27164.5	27212.7	26365.2	17314.3	17078.1	15841.4	16638.5	16067.8	16669	26847	16601.5	1.61714	1.26972e-07	0.781514
M271T217	271.07135	217.1550	nodiff									3287.35	5860.55	2509.08	4233.86	5087.84	3808.91	2491.98	1912.29	2863.81	4692.6	890.306	2481.57	4131.26	2555.43	1.61666	0.0513634	0.256422
M340T127	340.25839	126.7650	nodiff									12986.2	87625.2	23629.3	19709.8	18232.3	21337.9	25409.6	17820.5	18559.9	23579.9	8513.01	19654.7	30586.8	18922.9	1.61639	0.344293	0.507948
M519T254	519.21516	254.0140	nodiff									15600.5	19164.1	10077.3	13510.4	14840.4	18202.8	8979.12	8639.61	9060.08	12914.6	8738.37	8221.76	15232.6	9425.6	1.61609	0.00334777	0.561443
M341T398_1	340.67115	398.2600	nodiff									4954.32	6013.38	9207.91	5022.04	5761.24	4836.41	3865.38	3537.24	3813.43	1782.7	5415.05	3737.19	5965.88	3691.83	1.61597	0.0202796	0.324234
M242T337	242.16012	337.2890	nodiff									16797.5	17809.1	18866.7	17356.6	9672.05	15699.2	7666.12	11980.2	13900.4	7229.46	4643.95	14165.1	16033.5	9930.88	1.61451	0.0156882	0.563368
M748T264	748.23045	263.5125	nodiff									3643.42	3514.07	3040.46	2634.02	2854.87	2360.6	1365.05	1920.82	899.438	2154.52	2282.9	2561.41	3007.91	1864.03	1.61366	0.00555952	0.24287
M471T238	471.24302	238.1650	nodiff									6217.29	5731.4	5769.93	5422.63	6238.22	6218.71	3193.11	3284.66	4560.37	4237.22	3852.56	2939.07	5933.03	3677.83	1.61319	1.83809e-05	0.363858
M640T290_1	640.23975	290.3040	nodiff									23015.7	24141.1	20372.5	19332.2	22688.4	20115.3	13621	13914	13408.4	12718.3	13369	13426	21610.9	13409.5	1.61161	1.28868e-06	0.696974
M452T281	452.17134	280.5990	nodiff									6012.65	6913.55	5717.14	6503.47	5748.77	6366.82	3813	2075.13	5299.76	3362.43	4113.04	4464.7	6210.4	3854.67	1.61113	0.000657928	0.355775
M955T284_1	955.18657	284.2440	nodiff									4317.25	4026.42	3778.26	2797.11	3625.74	4325.23	1786.28	2354.18	2348.69	2502.38	2249.75	2957.93	3811.67	2366.54	1.61065	0.000422817	0.282947
M624T359	624.13799	359.4810	nodiff									8985.94	8741.1	7149.69	7183.44	6355.55	7926.03	8157.38	2504.9	4219.09	2815.41	5604.46	5476.93	7723.62	4796.36	1.61031	0.0116238	0.366019
M755T276	755.21937	275.6430	nodiff									1870.96	1407.26	1780.34	1659.33	1861.45	1587.19	906.938	1020.1	1015.34	1125.07	1028.26	1219.28	1694.42	1052.5	1.6099	2.02917e-05	0.193611
M286T279	286.10552	278.7270	nodiff									23468.7	32623.9	21660.9	22070.3	25179.9	22434.4	20735.9	13484.2	11144.4	21089.6	12989.8	12182.1	24573	15271	1.60913	0.00377241	0.691663
M720T348	720.28795	347.9560	nodiff									15779.8	12414.7	11568.8	10644.2	11398.5	13820.8	6014.71	4191.03	10521.2	11523.7	3168.15	11586.4	12604.5	7834.2	1.6089	0.0209972	0.466937
M341T421	341.18123	421.2930	diff									543661	516500	426284	501297	600283	561489	274614	368341	352661	375567	324492	262003	524919	326280	1.6088	8.43094e-05	3.40157
M267T391	267.05772	391.3280	diff									67504.3	70053.5	66422.6	66391.2	64907.7	64475.7	40439.8	39041	39713.1	43554.9	42597.8	43427.4	66625.8	41462.3	1.6069	8.91299e-10	1.23983
M654T207	654.23234	207.4970	nodiff									2299.2	2760.32	2857.9	2516.24	2042.22	2935.16	2117.82	1858.38	1271.4	1599.67	1134.63	1613	2568.5	1599.15	1.60617	0.000819892	0.224894
M256T444	255.61810	444.4230	nodiff									2667.57	3094.39	660.581	2310.65	4664.83	2060.57	1922.44	910.275	1931.81	1083.33	1615.74	2175.55	2576.43	1606.52	1.60373	0.122779	0.179759
M1061T293	1061.44531	292.8830	nodiff	1,2-dioleoyl-sn-glycero-3-phospho-(1'-myo-inositol-3',4'-bisphosphate)	[M+K]+	0.760023017167459			Lipids and lipid-like molecules	Glycerophospholipids	Glycerophosphoinositol phosphates	6935.7	8820.07	7928.92	8060.88	7775.35	9064.01	3729.8	5739.08	5984.58	3543.87	5478.47	5837.95	8097.49	5052.29	1.60274	0.000251717	0.40885
M314T334	314.21718	333.8350	nodiff									7100.01	6765.39	6724.89	7013.71	7963.91	6257.25	4634.33	4670.56	4758.38	3779.98	4641.35	3612.25	6970.86	4349.47	1.60269	7.65455e-06	0.389902
M130T56	130.06408	56.0890	diff									138205	155472	147343	125445	113400	142082	82451.9	83859.7	80875.4	93688	85379.6	86722.1	136991	85496.1	1.60231	1.28406e-05	1.728
M764T264	764.20305	263.5570	nodiff									2103.83	2335.76	2608.12	2259.37	1659.02	2615.77	1423.56	1385.24	1232.67	1513.64	1728.26	1196.72	2263.65	1413.35	1.60162	0.000453267	0.21411
M938T341	937.53280	341.4620	diff									52135.4	61725	51829.9	54425.7	51855.5	51554.4	28652.2	30306	48951.9	34171.5	29121.1	30800.9	53921	33667.3	1.60158	0.0001963	1.05943
M530T475	530.25457	474.5750	nodiff	(2e,6e,12e)-18-(2,6-dioxopiperidin-4-yl)-9,11-dihydroxy-8-methoxy-10,12,14-trimethyl-15-oxooctadeca-2,6,12-trienoic acid	[M+Na]+	0.74816552200498			Lipids and lipid-like molecules	Fatty Acyls	Lineolic acids and derivatives	21989.5	19475.1	19493.9	16345.1	16874.9	19759.7	11460.9	14772.7	10887.2	12152.1	11162	10731.7	18989.7	11861.1	1.601	4.74875e-05	0.636867
M365T338	365.06115	337.5730	nodiff									7393.41	9003.32	9279.41	8382.64	8888.93	8272.47	5000.25	5180.41	5096.65	6024.25	5475.39	5222.91	8536.7	5333.31	1.60064	1.39936e-06	0.437058
M305T382	305.08840	382.0295	nodiff									6679.67	7438.29	11433.4	7179.9	7210.1	4783.11	6874.31	4094.9	6466.82	3849.98	2703.66	3993.78	7454.08	4663.91	1.59825	0.0309971	0.355064
M666T366_2	666.22552	365.8310	nodiff									16360	14976.1	15483	21004	15988.7	17163.8	10104	9410.59	9698.09	10991.2	12556.7	10475.7	16829.3	10539.4	1.5968	9.22693e-05	0.595154
M442T368	441.56714	368.3810	nodiff									1975.5	1835.15	1744.53	1453.9	1771.62	1570.22	1204.29	1025.47	880.586	1363.08	1081.5	936.36	1725.15	1081.88	1.59458	0.000115988	0.192883
M373T209	373.02173	209.3500	nodiff									1196.62	1237.22	1377.8	1069.79	1152.94	1404.39	658.363	995.994	783.577	742.059	599.051	886.062	1239.79	777.518	1.59455	0.000175599	0.159884
M516T428	516.23005	427.7500	nodiff									27729.9	38374.2	29424.2	30757.9	23145.1	34469.2	11323.8	28808.4	12187.7	20399.4	23040.9	19675.8	30650.1	19239.3	1.59309	0.00812983	0.743443
M383T390	383.04007	389.9880	nodiff									14928.2	16121.4	15693	15460.5	14476.8	14008.9	8139.89	10499	9599.93	9631.78	9436.04	9623.93	15114.8	9488.43	1.59297	1.909e-07	0.584628
M390T266_2	390.16406	265.6640	nodiff									13186.6	7105.19	5544.06	6665.63	8736.47	10712.2	3594.03	5104.85	5963.12	5400.43	4572.58	7986.35	8658.36	5436.89	1.59252	0.0342234	0.37464
M229T239	229.11823	238.8050	diff	Pyroglu-val	[M+H]+	0.974362679149458			Organic acids and derivatives	Carboxylic acids and derivatives	Amino acids, peptides, and analogues	1.26503e+06	1.24926e+06	1.24258e+06	1.18782e+06	1.17754e+06	1.21985e+06	719731	760146	745580	789784	804934	791463	1.22368e+06	768606	1.59208	4.77656e-10	5.27758
M602T220	602.21653	219.6490	nodiff									2130.03	2093.76	2144.69	2180.3	2463.53	1865.88	1458.45	1572.72	1303.66	1333.66	1314.53	1106.94	2146.37	1348.33	1.59187	1.34113e-05	0.215123
M129T270	129.11223	269.8930	nodiff									7150.3	7476.81	7580.6	7293.99	6205.14	6840.07	6836.78	3085.02	5644.1	4913.26	1345.51	4904.68	7091.15	4454.89	1.59177	0.00944726	0.352363
M650T280	649.69242	279.8345	nodiff									1628.11	1256.75	2541.79	3382.65	2852.36	2339.52	686.718	1404.97	1485.57	1891.8	1344.05	1983.8	2333.53	1466.15	1.5916	0.0418203	0.18982
M577T350_1	577.14701	349.8505	nodiff									3663.87	4662.98	4019.3	5366.48	3905.19	3775.99	4343.6	2991.87	1725.89	3071.54	1271.87	2557.67	4232.3	2660.41	1.59085	0.0127	0.268937
M548T262_2	548.18024	261.6570	nodiff									23168.6	24687.5	22365.7	22704.8	24125.4	21533.7	14743.7	15350.5	14008.3	15535.7	13544.8	13933.3	23097.6	14519.4	1.59081	3.9303e-08	0.721066
M417T260_2	417.21494	259.6350	nodiff									32323.1	34656.6	46570.8	44719	30869.5	30685.6	23232.4	23905.2	22651.3	27511	20278	20607.8	36637.5	23030.9	1.59079	0.00138019	0.860029
M663T699	663.45149	698.9025	nodiff									634.22	622.281	724.923	1103.11	1559	639.743	470.121	670.695	171.812	658.624	691.139	659.974	880.547	553.727	1.59022	0.0926539	0.109138
M343T215	343.01050	215.1620	nodiff									1370.05	1430.33	1101.73	1312.55	1114.24	1484.14	1029.84	972.598	691.934	726.716	1031	470.177	1302.17	820.378	1.58729	0.00174188	0.158909
M514T291_2	514.26333	290.9370	nodiff									18023.7	18365.6	17354.3	16109.5	15493.8	15640.5	18429.1	7722.98	6284.57	18062.9	5747.06	7380.81	16831.2	10604.6	1.58717	0.0312587	0.531623
M663T664	663.45154	664.4540	nodiff									3095.43	228.954	665.202	603.782	814.469	844.018	357.601	336.594	633.368	987.501	895.894	728.191	1041.98	656.525	1.58711	0.395977	0.0882831
M416T414	416.17645	413.9595	nodiff									15493.6	15935.6	15133.1	11757.5	14866.2	15201.7	16761.7	7290.37	6615.04	9033.84	7603.38	8404.46	14731.3	9284.79	1.5866	0.00807669	0.515834
M596T257_2	596.23311	256.5780	nodiff									13073.8	17242.6	12508.3	13121.8	12429.4	13285.1	9364.17	6324.15	5821.77	10155.7	10241.8	9587.24	13610.2	8582.48	1.58581	0.000996345	0.523687
M402T297	402.28792	296.7050	nodiff									6873.93	7022.16	6399.76	6387.67	6385.87	6458.06	6506.23	602.927	3731.67	5428.49	3242.93	5415.16	6587.91	4154.57	1.5857	0.0190191	0.335284
M520T286_2	520.27256	286.4560	nodiff	2-hexadecanoylthio-1-ethylphosphorylcholine	[M+K]+	0.729105765946971			Organic nitrogen compounds	Organonitrogen compounds	Quaternary ammonium salts	13023	15128.4	18443.9	16946	11988	11116.6	8311.3	8393.32	8309.68	8497.07	8792.59	12342.5	14441	9107.74	1.58557	0.00271069	0.558304
M357T391	357.24855	391.1200	nodiff									33679.8	36532.3	34901.4	38076.7	35324.7	38820.8	17590.7	19192.6	18604.1	18977.5	44042.1	18707	36222.6	22852.3	1.58507	0.0113345	0.809003
M559T275	559.34271	275.4155	nodiff									15294.2	14554.5	13993.7	15135.8	16363	19068.4	9711.98	10371	8981.16	9508.01	10070.5	10966.9	15734.9	9934.91	1.5838	2.57922e-05	0.58377
M143T113	143.05944	113.4300	nodiff									14010	11318.7	14392.1	9879.2	11676.6	10119.9	3998.93	5392.84	6403.47	7618.35	9154.12	12526.7	11899.4	7515.73	1.58327	0.0134315	0.468205
M467T368	466.84568	367.7570	nodiff									5084.56	6924.16	5488.54	6514.75	6164.45	6557.93	3641.68	5162.1	3181.86	2933.57	3948.72	4352.45	6122.4	3870.06	1.58199	0.000442787	0.349979
M721T39	720.56062	38.6560	nodiff									758.637	530.726	625.958	830.778	1130.25	938.525	737.271	587.381	641.049	362.8	352.468	362.981	802.48	507.325	1.58179	0.0249679	0.115461
M466T260	466.22138	260.3230	nodiff									35161.2	39065.1	40501.3	33453.5	39821.5	32487	20099.5	22026.5	35668.4	21080.9	20400.4	20145	36748.3	23236.8	1.58147	0.00084886	0.850119
M409T502	408.71926	501.6195	nodiff									3374.31	3614.32	8789.83	6860.63	10522.8	3544.93	3105.47	6395.56	2601.53	4437.04	3477.8	3236.43	6117.8	3875.64	1.57853	0.134745	0.269336
M449T221	449.19884	220.8240	nodiff									14157	14919.9	15475.4	15843.9	14777.1	12996.6	10536	8426.89	9131.17	9251.88	8515.38	9996.03	14695	9309.56	1.57848	1.49141e-06	0.56843
M369T36_1	369.05206	35.7210	nodiff									1896.12	1839.48	2348.51	1561.74	2493.41	1723.63	1616.26	799.047	1160.29	840.973	1848.54	1253.92	1977.15	1253.17	1.57772	0.00952994	0.186317
M175T315	175.07065	314.5200	nodiff									4859.95	3759.02	4668.61	4337.05	4097.84	4702.79	2227.31	3251.37	2901.28	3262.33	2117.44	2996.11	4404.21	2792.64	1.57708	0.000126538	0.302003
M446T373_4	446.27051	372.9210	nodiff									8939.54	10255.2	9052.45	9416.04	11464.5	8787.98	6833.27	5972.05	7427.46	5257.41	6358.05	4876.94	9652.62	6120.86	1.577	0.000108792	0.444267
M111T245	111.05432	244.7605	nodiff									38057	27465.8	29359.8	26518.9	29314	27567.6	15003.1	26046.7	27360.2	15632.4	15561.9	13516.6	29713.9	18853.5	1.57604	0.00513672	0.729673
M455T200	455.28490	199.6940	nodiff									13848.6	16191.4	15170.5	15981	14344.2	14537.3	8473.28	8801.4	8415.08	13030	9604.26	8829.77	15012.2	9525.62	1.57598	5.25291e-05	0.567682
M832T236_3	832.18462	236.2525	nodiff									1984.54	2764.19	2488.7	1945.11	2453.02	2659	1249.81	1070.29	2400.81	1487.59	1633.94	1227.97	2382.43	1511.73	1.57596	0.00471013	0.208071
M606T219	606.18962	219.4880	nodiff									2462.46	1832.76	2134.26	2080.27	1923.07	1754.23	1093.3	1290.89	1449.11	1196.8	1323.93	1382.9	2031.18	1289.49	1.57518	8.35105e-05	0.208108
M194T532	193.62422	531.9570	nodiff									9065.95	4710.13	4509.55	7739.54	4093.2	5145.27	1861.24	2834.06	4013.99	4668.58	4927.66	4091.75	5877.27	3732.88	1.57446	0.0487177	0.300127
M434T368	434.39727	368.3330	nodiff									3747.7	4387.63	3043.93	3541.03	4068.61	3329.26	1281.21	2386.6	2560.99	2440.52	3030.99	2348.82	3686.36	2341.52	1.57434	0.00143555	0.269468
M383T214	383.16658	213.9050	nodiff	Sofalcone	[M+H-C5H8]+	0.812545054567824	HMDB0042013					6219.57	5978.36	6813.51	5064.97	4918.29	4805.45	4829.77	3598.44	2095.45	3062.01	3933.29	3952.04	5633.36	3578.5	1.57422	0.00227505	0.328016
M265T262_2	265.08966	262.0970	diff									144234	156240	148131	147166	147031	155953	96377.9	97746.6	95239.9	96332.2	90341.9	95035.8	149793	95179.1	1.5738	4.20806e-10	1.82291
M1013T341	1013.44442	340.8040	nodiff									25124.3	28818.2	24156.4	25244.4	25794.8	25181.9	20840.1	18155.4	15512.7	15518	13438.6	14622.8	25720	16347.9	1.57329	2.54467e-05	0.731524
M861T253	861.44876	253.4020	nodiff									16697.6	17726.4	16139.2	16816.5	14761.6	14635.4	9766.1	9183.95	10040.1	9499.36	11488.2	11561.9	16129.4	10256.6	1.57259	4.00312e-06	0.596719
M345T420	344.68863	419.9830	nodiff									7573.65	13990.7	6768.73	10618.1	9005.48	8185.36	6323.3	7485.26	6836.2	4943.13	5436.68	4681.82	9357.02	5951.06	1.57233	0.0151031	0.394391
M335T259_1	335.12638	259.1020	diff									64920.1	73314.1	62192.1	65985.8	61284.8	63760.1	44050.7	42064.1	39860.9	42530.7	38691.4	41783	65242.8	41496.8	1.57224	2.2863e-07	1.19434
M500T368_2	499.82699	368.3660	nodiff									3931.07	5124.76	5141.63	4390.59	4090.65	4899.58	3608.81	2988.11	3537.31	2413.68	2064.25	2935	4596.38	2924.53	1.57167	0.000482617	0.298371
M568T435	568.22113	434.9090	diff	Montelukast	[M+H-H2O]+	0.957162637843825			Phenylpropanoids and polyketides	"Linear 1,3-diarylpropanoids"		101153	114314	109130	107268	113845	102715	66347.6	69327.1	62109.1	75857.2	72096	66837.2	108071	68762.4	1.57166	1.19003e-07	1.54893
M544T368_1	543.72231	368.3810	nodiff									34754	41647.2	33475.1	37809.5	36843.6	38390.3	23709.5	23566	23243.3	25255.9	24650.4	21435.7	37153.3	23643.5	1.5714	1.0658e-06	0.898439
M1039T292	1039.46202	292.3050	nodiff									16626.5	14599.1	13220.7	15984	15315.8	16474	8678.75	10630.4	11922.6	10556.5	7489.69	9457.25	15370	9789.21	1.5701	5.42498e-05	0.563627
M358T251	358.14167	250.8800	nodiff									33162.3	33955.8	31210.1	32256.4	31367.5	32276.7	23821.6	14567.9	20985.4	24402	21527.8	18431.5	32371.5	20622.7	1.5697	1.92458e-05	0.832452
M543T368_1	543.22054	368.3810	diff									58659.6	68947.5	60811.3	62341.4	61810.4	63769.1	41161	37873.7	41068.8	44185.7	38464	37116.1	62723.2	39978.2	1.56894	1.70799e-07	1.17133
M73T296	73.08340	296.4690	diff									76116.1	84508.2	82049.1	82369.7	78309.1	78373.1	47875.7	46623	47645.9	55768.2	53122.4	56006	80287.6	51173.5	1.56893	1.05996e-07	1.3344
M471T373_1	470.87918	372.8930	nodiff									1501.44	1968.85	1665.6	1453.96	1549.47	2055.65	1302.69	966.074	1127.3	859.546	1092.34	1153.74	1699.16	1083.61	1.56805	0.000481882	0.182281
M225T202	225.15874	202.3760	nodiff									5034.14	5704.11	6277.82	4932.19	4966.1	4780	552.566	3060.34	4587.93	3741.25	3786.82	4486.72	5282.39	3369.27	1.56781	0.0150149	0.308306
M539T259	539.21430	259.0790	nodiff									8366.66	10696.1	9525	9359.61	8870.65	8292.18	6419.57	6022.43	5034.94	5910.03	5781.54	5985.12	9185.04	5858.94	1.5677	1.03887e-05	0.443186
M597T209	597.18720	208.9460	nodiff									1223.73	1114.73	987.976	935.849	979.269	1080.14	645.856	736.123	965.894	547.58	540.595	596.451	1053.62	672.083	1.56769	0.000685282	0.142313
M251T43	251.14554	42.6970	nodiff									15169.1	13718.3	13566.3	12274	12559.3	11584.2	14676.1	14332.8	1544.78	15749.6	1872.83	2176.79	13145.2	8392.15	1.56637	0.140902	0.412869
M419T294	419.18812	294.1385	nodiff									11040.3	11367.9	10191.9	14545.4	11966.9	10138.2	13085.6	6458.76	5034.09	6679.44	6471.81	6491.21	11541.8	7370.15	1.56601	0.0112296	0.438312
M508T396	508.27299	395.8990	diff	Phe-Trp-Arg	[M+H]+	0.878444777960728			Organic acids and derivatives	Carboxylic acids and derivatives	Amino acids, peptides, and analogues	95921.4	75298.7	76064.2	83770.1	103236	80020.2	7839.79	66354.2	58808.5	66400.3	66635.7	62447.6	85718.4	54747.7	1.5657	0.0148732	1.2182
M175T390	174.99664	389.8300	nodiff									5106.4	3749.47	4456.23	3076.82	4014.91	3966.69	2353.03	2383.44	2933.78	2407.92	2801.51	2690.69	4061.76	2595.06	1.56519	0.000575928	0.282733
M545T214	545.26126	214.4600	nodiff									10591.6	12029.2	6189.36	6903.97	15837.2	15059.3	4574	10845.2	3994.23	5991.19	5707.13	11452.1	11101.8	7093.98	1.56496	0.0862565	0.414038
M229T282	229.03084	281.7680	nodiff									11391.7	10731.6	10431.3	10983.3	10042.2	11452.6	6889.78	4380.38	6384.23	7762.08	7935.35	8234.6	10838.8	6931.07	1.5638	9.48159e-05	0.476708
M269T626	269.03347	625.8550	nodiff									2757.37	3568.82	11939.6	2533.69	4267.65	2161.56	2513.35	430.434	3775.98	3703.97	5349.87	1647.74	4538.12	2903.56	1.56295	0.351315	0.194963
M532T369	532.23024	369.0550	diff									125382	154865	131532	127766	131263	133056	88794.6	80001.5	88892.7	87544.1	83947.5	85207.5	133977	85731.3	1.56276	9.32375e-07	1.69728
M112T311	112.08586	310.7340	nodiff									24457.2	22987.1	21768.9	22902.6	23681.9	22000.1	10256	16219.8	16448.9	13643.5	14162.7	17453.3	22966.3	14697.4	1.56261	2.81456e-05	0.699459
M487T237	487.17649	236.9050	diff	Cytarabine	[2M+H]+	0.999321956621013	HMDB0015122	C02961				78435.9	87185.6	82180.8	79790.9	81793.5	77478.7	53688.7	43667	52622	59681.4	43526.3	58410.3	81144.2	51932.6	1.56249	3.53321e-06	1.32366
M146T40	146.05891	40.0930	nodiff									46976.8	56402.6	36778.6	36740	42211.3	42943.1	23676.3	25999.5	24122.5	26843.6	42768.4	24307.9	43675.4	27953	1.56246	0.00411601	0.902569
M323T398	323.20522	398.2390	nodiff									2076.09	3915.98	5255.33	5609.87	1889.45	1525.33	1118.48	2638.05	3418.09	2665.54	1603.22	1531.8	3378.68	2162.53	1.56237	0.167157	0.250252
M963T247	963.26061	246.9630	nodiff									4501.64	3542.95	2005.03	2969.82	4926.4	2077.27	1906.62	1844.35	2171.9	2434.8	1917.59	2540.96	3337.18	2136.04	1.56233	0.0408826	0.222482
M362T127	362.24012	127.3310	nodiff	D-erythro-sphingosine-1-phosphate	[M+H-H2O]+	0.906253879001877	HMDB0000277	C06124	Lipids and lipid-like molecules	Sphingolipids	Phosphosphingolipids	4523.24	24735.2	7598.82	7096.56	5339.33	7227.5	7366.44	6845.7	5764.9	6455.32	2161.84	7583.74	9420.11	6029.66	1.5623	0.315469	0.293154
M280T179	280.11864	179.4470	nodiff									4661.32	1918.84	2682.11	2211.38	3001.08	4460.06	2119.55	1533.31	1602.72	1585.47	1254.96	4026.74	3155.8	2020.46	1.56192	0.101109	0.206425
M525T310	525.26537	310.1140	diff									808023	865421	820785	837994	806770	815764	496242	517980	512276	588508	528461	530601	825793	529011	1.56101	4.09456e-09	4.27413
M458T38	458.34612	37.7450	nodiff									13115.8	21356.1	17728.7	16117	15179.7	15575.7	14110.2	6337.33	8389.84	12245.5	11078.4	11316.8	16512.2	10579.7	1.56074	0.00427082	0.547748
M453T162	453.34167	162.2510	nodiff	Caulophyllogenin	[M+H-2H2O]+	0.725205978137902			Lipids and lipid-like molecules	Prenol lipids	Triterpenoids	6470.08	39137.5	10706.3	9563.78	8924.16	11725.3	12685.7	8515.47	10398.3	10404.5	4049	9399.8	14421.2	9242.12	1.56038	0.336962	0.339781
M779T327	778.60856	326.6530	nodiff									1269.81	1543.22	1077.27	1060.43	1074.46	1019.67	853.762	592.226	541.956	952.998	874.994	700.368	1174.14	752.717	1.55987	0.00268428	0.149019
M869T434	869.29302	433.9245	nodiff									2891.92	4525.72	2224.49	3273.44	3030.14	3246.52	2566.08	1950.49	1338.33	2457.35	1765.78	2230.09	3198.71	2051.35	1.55931	0.00979884	0.234741
M668T25	668.07193	24.6570	nodiff									4041.3	13794.1	7776.15	5684.91	5154.37	4179.9	5790.51	2968.04	2832.93	7988.92	3361.45	3115.02	6771.79	4342.81	1.55931	0.191804	0.26755
M239T370	239.10994	370.1350	nodiff									4024.31	7047.03	5728.25	6113.16	5900.12	6187.49	1171.33	8500.14	7744.8	1584.42	2240.48	1205.86	5833.39	3741.17	1.55924	0.181204	0.253922
M446T105	446.23618	104.9120	nodiff									43506.6	28526.9	37681	44731.8	31648.4	30493.8	22878.3	21496.7	22970.2	23634	23899.6	24036.9	36098.1	23152.6	1.55913	0.00108966	0.845423
M231T207	231.08160	206.8320	nodiff									35519.4	6575.71	2152.16	2023.53	2045.09	2814.97	2133.17	2150.77	2073.6	1707.59	2072.84	22658.8	8521.8	5466.14	1.55902	0.645427	0.246381
M174T40	174.09020	40.0675	nodiff	Melatonin	[M+H-C2H5ON]+	0.93436679429897	HMDB0001389	C01598	Organoheterocyclic compounds	Indoles and derivatives	Indoles	29689.7	20401.2	20004.5	19716	17382.7	12460.7	11666	13095.4	12054.5	14870.1	10867.2	14272.8	19942.5	12804.3	1.55748	0.0133597	0.598402
M572T258	572.20400	258.4470	nodiff									5778.59	4987.92	8919.07	5357.04	5307.67	5662.2	4834.97	4039.59	1668.1	3042.66	6739.47	2798.78	6002.08	3853.93	1.55739	0.0452633	0.297125
M69T271	69.06928	271.1410	diff	3-methyl-2-buten-1-ol	[M+H-H2O]+	0.974459890304127	HMDB0030124	C01390	Organic oxygen compounds	Organooxygen compounds	Alcohols and polyols	93313.9	88489.6	89734.1	90881.9	89570.8	88509.2	59666.4	54021.2	54658.1	60366.6	56950.1	61477.3	90083.3	57856.6	1.55701	8.79676e-10	1.40917
M433T406	432.72080	406.1440	nodiff									10881.6	6378.44	8938.77	5846.29	7926.53	9079.86	6671.78	6297.35	4157.4	5061.16	3722.18	5598.46	8175.26	5251.39	1.55678	0.0086835	0.377441
M710T357	709.89347	356.6335	nodiff									23836.7	28769.9	43777.2	45248	40242	42487.1	22101.3	23262.7	21103.4	28618	22617.9	26419.8	37393.5	24020.5	1.55673	0.00566238	0.813052
M112T228	112.08576	228.0030	nodiff									20984.7	17893.7	18015.8	17599.5	26505.7	86013.1	14664.6	16889.3	16709.3	35983.4	22134.1	13775	31168.8	20026	1.55642	0.358134	0.906129
M375T253	375.11460	253.3830	nodiff									4319.36	5749.96	3893.07	4775.38	6928.36	4704.68	3448.2	2579.52	3916.58	5294.92	2758.52	1517.86	5061.8	3252.6	1.55623	0.0261461	0.300571
M251T258	251.07405	258.4670	nodiff									29833.1	30467.1	30401.3	31533.8	30207.6	31613.9	19194.5	20020.1	18479.2	20764.5	18320.1	21503.1	30676.1	19713.6	1.55609	5.18543e-09	0.819433
M552T370_2	552.19978	370.3260	nodiff									15039.3	15333.5	13772.2	13880.1	15216.9	21741.3	10043.5	10181.9	10416.1	9717.03	10842.9	9860.41	15830.5	10177	1.55552	0.000960665	0.566738
M772T301	772.46865	301.1400	nodiff									6816.43	5776.52	4664.72	5740.14	4917.57	5651.79	1833.68	3127.52	3239.49	5448.22	4081.49	3852.94	5594.53	3597.22	1.55524	0.0062324	0.322381
M99T122	99.09083	122.4835	nodiff									8109.26	5209.22	8240.94	6200.71	6456.27	39815.6	8968.99	10413	6483.6	8926.12	7006.07	5812.05	12338.7	7934.98	1.55497	0.446968	0.533055
M140T230	140.05168	230.4530	nodiff									3316.71	3312.1	3346.19	3522.27	3358.01	3342.83	2501.5	2054.54	2074.47	2317	2081.09	1963.96	3366.35	2165.43	1.55459	9.11554e-08	0.269354
M342T238	342.05984	238.2110	nodiff									4330.12	3884.42	3847.4	4520.89	4296.41	3657.73	1766.7	4250.56	2900.7	1562.59	2690.88	2612.3	4089.5	2630.62	1.55457	0.00556661	0.27573
M614T369	613.73986	369.0410	nodiff									3954.97	4106.92	3334.33	2657.45	3041.61	3127.75	2384.91	1967.34	2595.78	1023.33	2857.33	2183.91	3370.51	2168.77	1.55411	0.00611184	0.24452
M285T38_3	285.27777	38.1710	nodiff									10418.3	7941.05	7814.28	9435.55	7352.32	26104.5	8811.92	6223.8	7691.17	6960.62	6876.97	7877.71	11511	7407.03	1.55406	0.198441	0.443138
M317T297	317.15377	297.3490	nodiff									9585.67	11247.5	6698.03	7994.32	6645.29	9402.3	5029.77	7274.15	7209.06	3259.28	6145.38	4280.17	8595.52	5532.97	1.55351	0.011617	0.375706
M599T415	599.20720	415.0520	nodiff	5-heptenoic acid, 7-[(1r,2r,3r,5s)-3,5-dihydroxy-2-[(3r)-3-hydroxy-5-phenylpentyl]cyclopentyl]-, 4-(3-thioxo-3h-1,2-dithiol-5-yl)phenyl ester, (5z)-	[M+H]+	0.726056682633244			Lipids and lipid-like molecules	Fatty Acyls	Eicosanoids	5202.08	20212.1	16643.1	17540	16973.7	17897.1	9620.84	9341.19	10656.1	11057	11409.2	8726.58	15744.7	10135.2	1.55347	0.0296171	0.489834
M61T281	61.01011	281.3210	nodiff									17084.4	15393.8	15456.8	12185.9	15548.3	14151.3	8771.8	13278.9	10338	7985.43	10841.9	6640.84	14970.1	9642.8	1.55246	0.0010743	0.533428
M539T208	539.28444	207.9920	nodiff									10487.9	8618.49	8820.54	6772.26	9069.24	18766.1	9512.27	5330.68	6040.34	6423.72	6106.14	6869.11	10422.4	6713.71	1.55241	0.0711519	0.444632
M529T240	529.18685	240.0970	nodiff									6477.04	7159.29	6471.63	7151.27	6974.31	18490.2	7230.41	3503.36	10059.3	4343.18	4830.8	4000.01	8787.29	5661.18	1.5522	0.185625	0.37108
M257T271	257.14672	271.1370	diff									574413	626445	590715	612534	630498	644035	417607	368158	379041	417689	389362	398371	613107	395038	1.55202	1.73154e-08	3.65433
M593T400	592.78796	400.2740	nodiff									5428.95	7491.32	5998	8242.08	7037.26	6958.79	3550.47	3756.51	5868.37	6935.61	3592.43	2823.32	6859.4	4421.12	1.55151	0.0103676	0.345654
M463T340	463.13053	340.1790	nodiff									18219.8	23268.3	17623.7	18206.5	19576.9	18757.1	12371.4	12534	11983.7	13330.3	12832.2	11514.3	19275.4	12427.6	1.55101	1.52197e-05	0.635115
M595T404	595.26904	403.6820	nodiff									14307.6	8347.71	7586.91	13308.1	16832.7	11449.5	8755.41	8986.15	1744.1	8678.08	8811.29	9338.53	11972.1	7718.93	1.55101	0.0476843	0.431339
M212T380	212.05211	379.5140	nodiff									10106.2	10015.4	8830.98	10062.4	10960.4	11159.9	6581.23	6872.67	5380.51	7921.24	5994.84	6677.2	10189.2	6571.28	1.55057	2.23127e-05	0.468427
M489T257	489.26916	257.0570	diff									366046	436736	390753	391230	322277	736905	248324	238392	203283	299928	432681	284668	440658	284546	1.54863	0.0482423	2.76922
M612T248_2	611.98576	248.2350	nodiff									752.985	680.465	1211.45	732.388	1023.21	525.649	784.356	489.417	517.966	454.431	560.924	374.437	821.024	530.255	1.54836	0.0321677	0.110473
M794T383	794.29593	382.7540	nodiff									14235.5	13584.4	13892.1	12829.5	13616.3	11436.2	10988	7603.8	8865.07	7736.27	8639.22	7607.76	13265.7	8573.35	1.54731	3.84201e-05	0.51985
M350T369	350.42141	369.0030	nodiff									997.794	1315.15	1216.67	1196.38	1402.33	1447.31	907.895	868.874	1213.65	719.964	505.259	681.893	1262.61	816.255	1.54683	0.00381494	0.148884
M320T260	320.15151	260.3490	nodiff									7627.78	9065.72	4319.32	7638.83	11812.3	8696.98	4398.5	6163.63	5559.42	5508.23	4776.94	5376.57	8193.49	5297.22	1.54675	0.0182313	0.373885
M459T38	459.34869	38.1590	nodiff									4913.95	6099.5	4640.45	6714.8	4686.91	4596.03	4387.54	5054.59	2241.43	3309.93	2615.39	2861.93	5275.28	3411.8	1.54618	0.00920708	0.300903
M459T354	458.94366	354.4240	nodiff									41476.7	80640.4	79124.7	42908.9	50079.9	70945.1	47070	34484.2	56267	34763.3	34580.2	29029.3	60862.6	39365.7	1.54608	0.0297104	0.945371
M385T125	385.31675	125.4160	nodiff									1891.66	7129.77	2193.2	1877.44	963.126	1947.05	2342.71	2168.53	1471.93	1812.11	830.618	1727.05	2667.04	1725.49	1.54567	0.337765	0.152463
M397T125	397.13134	124.8860	nodiff	Geniposidic acid	[M+Na]+	0.71616502955706	HMDB0034942	C11673	Lipids and lipid-like molecules	Prenol lipids	Terpene glycosides	14647.5	15275.5	13211.5	13288.7	12390.2	12974.4	8039.26	8100.11	7911.16	10482	10018.1	8374.21	13631.3	8820.82	1.54536	2.07014e-05	0.536028
M614T457	614.31384	456.7500	nodiff									22213.6	16281.5	19633.6	20379.5	20096.1	13612.1	18234.1	8251.02	12022.6	16756	9177.34	8179.54	18702.7	12103.4	1.54524	0.0139603	0.55492
M194T299	194.04681	299.2570	nodiff									6217.08	4996.98	6024.91	5747.79	5561.39	4951.11	3803.89	3535.93	3425.62	3265.01	3811.36	3841.32	5583.21	3613.86	1.54495	7.84293e-06	0.343306
M267T180	267.10795	180.3960	nodiff									16877	12384.3	14251.1	13434.6	13597.7	13657.4	8821.75	6846.84	9198.17	9623.78	9269.54	10748.3	14033.7	9084.73	1.54476	0.000115196	0.534812
M119T55	119.05934	54.7915	nodiff									10634	5017.69	4216.29	4774.49	7303.78	7283.57	3264.83	3822.35	4198	5525.36	3568.21	5036.34	6538.3	4235.85	1.54356	0.0516591	0.320262
M235T119_2	235.11766	118.9810	nodiff									6768.97	23889.1	10677.1	4061.92	12852.1	2765.41	12806.2	5851.2	4731.69	3043.91	6102.66	6995.88	10169.1	6588.59	1.54344	0.322442	0.293765
M258T221	258.03981	221.3155	nodiff									1684.81	1841.83	1726.06	1141.09	1294.19	2179.89	997.486	1347.42	1082.22	865.067	937.646	1164.83	1644.64	1065.78	1.54314	0.00657614	0.168061
M333T175	333.11035	175.2140	nodiff									7961.02	7417.14	8335.58	10798.1	7262.44	9692.33	5461.14	6982.12	3822.06	5709.32	5772.53	5611.89	8577.77	5559.84	1.54281	0.00157348	0.397419
M296T87	296.13437	87.2530	diff									70250.7	72552.5	69895.2	64583.1	69208.3	61036.1	42493.4	38191.5	37503.3	49366.7	48488.7	48304.6	67921	44058	1.54163	6.92391e-06	1.20459
M243T260	243.18078	260.3290	nodiff									5535.9	6144.3	5745.17	4505.02	3904.56	4149.62	4713.26	3261.8	3164.19	1667.11	2950.03	3701.38	4997.43	3242.96	1.54101	0.0102174	0.298347
M531T144	531.15003	144.4390	nodiff									4726.45	11220	6733.99	5398.72	8644.48	7141.07	3895.28	2564.4	5169.41	6322.93	7916.53	2617.1	7310.79	4747.61	1.53989	0.0764095	0.327134
M371T117	371.20617	117.4425	nodiff									1478.48	1909.46	3333.95	1919.41	966.751	3118.12	1324.06	1199.46	391.636	1789.5	1734.82	1827.72	2121.03	1377.87	1.53936	0.121951	0.161793
M466T316_2	466.22460	315.8390	diff									56795.6	70098.4	65917.7	77401.6	67004.4	78877.9	49265.6	48722.1	64233	41354.2	33334.5	33672.8	69349.3	45097	1.53778	0.00189243	1.10956
M104T281_2	104.05188	281.2960	diff	.gamma.-aminobutyric acid	[M+H]+	0.708690005261282	HMDB0000112	C00334	Organic acids and derivatives	Carboxylic acids and derivatives	Amino acids, peptides, and analogues	221916	217566	218828	192679	221403	198214	121941	147057	128997	133608	157374	137357	211768	137722	1.53764	1.58138e-06	2.12292
M512T40	512.41324	40.0750	nodiff									3015.43	12775.9	7787.04	3668.04	3348.36	5819.59	4288.56	3049.83	2600.87	3512.36	2754.95	7484.24	6069.06	3948.47	1.53707	0.24229	0.251339
M543T473_1	543.15328	472.5700	nodiff									3972.68	910.512	1726.09	6997.26	4865.79	5323.44	774.552	1669.12	737.431	4417.56	4536.86	3346.85	3965.96	2580.39	1.53696	0.265901	0.209289
M348T297	348.17537	297.3000	nodiff									43188.6	43990.4	42286.5	44924.1	41333.2	37326.5	25656.6	25859.9	23838.2	32748.5	27159.7	29421.9	42174.9	27447.5	1.53657	5.89735e-06	0.948
M680T254	680.39565	254.0110	nodiff									24895.7	22995.4	22444.1	21753.6	23283	21208.2	14276.1	14200	13492.8	16016.1	14809.7	16146.4	22763.3	14823.5	1.53562	3.99988e-07	0.699469
M237T408	236.60511	407.9470	nodiff									1370.56	1632.75	1389.35	1286.76	1330.9	1294.07	1035.72	1062.13	1292.31	847.113	562.089	609.396	1384.06	901.459	1.53536	0.00345448	0.155626
M290T306	289.68066	305.7010	nodiff									2606.91	2855.9	2318.2	2224.75	4865.29	1522.39	1432.07	1341.83	1631.68	2748.98	2262.81	1261.68	2732.24	1779.84	1.5351	0.0993889	0.191574
M369T253	369.11081	253.4030	diff									67889.8	75724.6	67637.8	68352	66248.4	65827.3	43933.6	44200.9	44532	49131.3	42430.3	44030	68613.3	44709.7	1.53464	8.4332e-08	1.21067
M305T230	305.05361	229.9230	nodiff									1788.51	2060.89	1888.86	1902.51	1855.37	1994.51	657.032	670.363	575.722	2698.89	2032.66	853.451	1915.11	1248.02	1.53452	0.0998302	0.175104
M239T343_1	239.02892	342.7520	nodiff									1539.89	2387.42	1492.21	2043.66	1998.41	1012.64	1222.28	601.643	1490.73	1318.77	1514.24	680.36	1745.71	1138	1.53401	0.0408498	0.160985
M267T315_1	266.64300	315.1030	nodiff									1487.01	1443.21	1129.7	899.487	1086.25	1564.42	791.954	806.672	860.993	836.092	793.579	872.841	1268.35	827.022	1.53363	0.00241711	0.153647
M306T260	306.08008	259.7050	diff									398509	424197	418344	400255	415398	404143	264663	272280	259560	272491	266363	269374	410141	267455	1.53349	4.15374e-11	2.97427
M537T383	537.19332	383.2320	diff									300017	271616	287644	269124	267512	270678	175808	177212	169723	196140	184850	183499	277765	181205	1.53288	4.0094e-08	2.44179
M358T447_1	357.67391	447.0260	nodiff									9091.82	9509.43	9376.2	8976.04	9678.6	8113.83	9293.9	4897.13	5389.79	5751.08	5323.01	5071.4	9124.32	5954.39	1.53237	0.00127723	0.409331
M149T223	149.10634	222.7000	nodiff									16557.7	18101.9	14167.7	17149.1	18639.1	18759.5	11347.8	11915.7	11786.3	11009.5	9948.78	11471.1	17229.2	11246.5	1.53195	1.40225e-05	0.593439
M138T437	138.05412	437.3150	nodiff									2780.26	4311.42	2576.27	2651.94	6016.78	2529.65	1627.86	1500.51	2546.05	3873.15	2476.26	1597.21	3477.72	2270.17	1.53192	0.109403	0.221699
M695T389	695.44025	389.2195	nodiff									3786.93	5990.21	4146.39	6861.88	6419.59	5978.22	3013.17	6186.99	3987.03	3157.65	2532.15	2787.93	5530.54	3610.82	1.53166	0.029271	0.285908
M637T35	637.30339	34.8990	nodiff									6162.18	7645.66	9015.79	6024.65	5947.48	5214.13	4184.42	3744.09	4942.53	5598.3	4082.52	3581.53	6668.32	4355.57	1.53099	0.00527271	0.344233
M574T368_1	573.73264	367.7360	nodiff									12825.6	15227.3	14070.8	14707.1	13946.9	12216.1	9039.21	8676.8	9916.85	9200.2	9608.64	7799.91	13832.3	9040.27	1.53008	5.86634e-06	0.535372
M304T286	304.17585	285.8460	diff									80074.7	86486.5	76097.2	79255.9	84391.9	78819.2	51328.8	51484.2	47282	58258.4	55175.9	53599	80854.2	52854.7	1.52974	1.64307e-07	1.31645
M87T281	87.02536	281.3210	nodiff									20353.3	22892	22167	19893.8	22985.6	21635.6	15987.5	15507.5	12908.8	13365.9	12229.7	14986.9	21654.6	14164.4	1.5288	3.57967e-06	0.66777
M608T130	608.38381	129.8900	diff									126199	134404	118934	115283	108852	103389	73001.6	75119.6	67508.2	88469.1	78106.1	80338.1	117844	77090.4	1.52864	2.15757e-05	1.56635
M352T263	352.04051	262.9270	nodiff									9291.1	10793.1	10548.5	9827.57	10307.9	9477.26	6932.18	7013.36	6327.4	6436.26	6957.04	5762.87	10040.9	6571.52	1.52794	7.02939e-07	0.457569
M981T345	981.49674	344.5890	nodiff									12970.2	14895.9	12228.4	11364	13720.6	11618.1	8705.02	6631.14	7218.11	9135.86	9300.63	9289.96	12799.5	8380.12	1.52737	0.000117753	0.509112
M241T289	241.07859	289.0560	nodiff									10122.4	10956.4	8777.29	8769.65	10242.3	9922.72	7279.94	6758.97	6938.57	4302.03	6872.32	6352.93	9798.47	6417.46	1.52685	0.000134993	0.43633
M120T179	120.07972	178.9080	nodiff									30748.9	28917.4	28498.7	28264.8	31368.6	27356.7	18717.9	20686	20238.8	19608.9	16896.5	18598.5	29192.5	19124.4	1.52645	3.01904e-07	0.782968
M463T479	463.16592	478.8520	nodiff									4388.97	3525.09	5387.21	11575.5	3063.7	3491.66	4441.48	4414.67	3915.8	3396.44	957.411	3471.18	5238.68	3432.83	1.52605	0.230346	0.27884
M379T289	379.15831	289.2325	nodiff									12745	12663.8	15923.9	20441.5	15342.2	14667.3	6675.28	7476.83	6646.8	8535.88	12127	18686.6	15297.3	10024.7	1.52596	0.0408948	0.50007
M297T260	297.17999	259.7050	nodiff									13627.1	14929.9	13678.5	11016	11433.2	12311.3	9307.1	8282.17	7524.23	10218	5867.66	9261.34	12832.7	8410.08	1.52587	0.000526209	0.497102
M499T305	499.21780	304.5230	diff									99419.5	100250	92134	99372.9	93761.4	97442.6	60103.5	64276.9	60843.9	70166	61824	64529.1	97063.4	63623.9	1.52558	1.42619e-08	1.43849
M299T207	298.64005	207.0250	nodiff									2371.58	3054.26	2498.43	2825.32	2549.11	3019.56	2022.75	2155.07	2120.11	1357.41	1524.85	1522.69	2719.71	1783.81	1.52466	0.000511843	0.223545
M918T253_1	917.51423	252.7760	nodiff									13664.5	13859.6	12258.4	12869	11241.3	12658.3	12824.8	5765.17	10175	12917.7	3137.38	5404.72	12758.5	8370.8	1.52417	0.0306782	0.443094
M322T260_1	322.05351	259.7280	diff									103745	109313	95247	101286	100215	101113	67088.3	65677.1	67450.2	68791.9	64670.2	67146.8	101820	66804.1	1.52416	6.88635e-09	1.46894
M192T390	192.02321	389.8660	diff									93982.6	89401.3	92007.1	91270.1	88549.9	90888.6	56131.6	65081.8	54666.2	60947.2	60406.3	61167.9	91016.6	59733.5	1.52371	5.73532e-09	1.39171
M239T331	239.11289	331.1870	nodiff									9714.63	7766.04	7650.46	11098.1	9937.12	6779.6	5874.31	6212.84	5065.18	5563.06	6177.19	5861.29	8824.33	5792.31	1.52346	0.00151997	0.406733
M315T466	315.20280	466.0450	diff	Ala-Pro-Lys	[M+H]+	0.991192801073908			Organic acids and derivatives	Carboxylic acids and derivatives	Amino acids, peptides, and analogues	2.78988e+06	2.86157e+06	2.72401e+06	2.72692e+06	3.17809e+06	2.64579e+06	1.71734e+06	1.83136e+06	1.73538e+06	2.23172e+06	1.82655e+06	1.77515e+06	2.82104e+06	1.85292e+06	1.52249	4.99288e-06	7.70628
M479T365	479.04653	365.1910	nodiff									14324.7	14470.5	13926.2	13573	12429	12610.5	7634.1	9288.31	8162.78	10780.1	7723.26	9847.77	13555.7	8906.05	1.52207	2.3143e-05	0.529837
M301T326_1	300.81066	326.0130	nodiff									2154.29	1675.04	1937.53	1627.33	2125.74	2362.81	1248.1	987.548	1095.63	939.08	1604.62	1933.36	1980.46	1301.39	1.5218	0.0065613	0.187094
M490T408_2	490.21371	407.9680	diff									808329	869423	800658	807465	800042	790640	522363	542139	503915	557101	532139	546968	812759	534104	1.52173	2.22686e-09	4.16145
M601T314	601.17632	313.9040	nodiff	Kaempferitrin	[M+Na]+	0.819243841415101	HMDB0037438	C16981	Phenylpropanoids and polyketides	Flavonoids	Flavonoid glycosides	12045.5	12408.3	9462.39	9123.15	10037	7987.98	5753.27	5509.91	4931.93	8066.6	8051.32	7816.83	10177.4	6688.31	1.52167	0.00348149	0.433365
M744T229_2	744.13130	229.1590	nodiff									2436.18	2984.14	1814.26	2032.83	2330.02	2006.42	1809.91	1370.5	1784.59	1665.08	1147.46	1166.43	2267.31	1490.66	1.52101	0.00419326	0.197908
M625T351_1	624.65362	351.2340	nodiff									7929.47	6858.72	7420.86	6688.33	7132.93	6078.06	4296.79	3673.81	4184.71	4356.72	5555.87	5630.04	7018.06	4616.32	1.52027	0.000177523	0.3765
M636T366	636.21652	365.8260	nodiff									10216.3	13266.3	8969.02	7196.32	12171	7718.88	7791.38	6193.01	8346.33	3571.93	6105.82	7165.14	9922.98	6528.93	1.51985	0.0185676	0.392845
M653T169	653.13735	169.3860	nodiff									5007.34	4235.12	4369.32	4658.67	3539.03	3230.46	3001.77	2815.35	2309.24	2065.12	3571.32	2712.84	4173.32	2745.94	1.51982	0.00221383	0.283685
M160T113	160.07457	113.4710	diff									143666	137463	147840	130480	136691	125030	75492.2	80521.4	78993.6	112471	85036.5	107985	136862	90083.3	1.51928	8.23399e-05	1.67475
M727T38	727.34861	37.6200	nodiff									4762.84	3655.86	3578.51	2834.46	3344.03	3997.75	2498.63	2107.44	2192.03	2717.63	2937.04	2150.71	3695.58	2433.91	1.51837	0.00179897	0.264913
M573T368_3	573.23156	367.7360	nodiff									21622.4	25974.1	21293.7	23653.8	21650.1	23661.6	14522.4	15460.3	14269.6	16790.4	16969.5	12858.1	22976	15145	1.51706	1.19777e-05	0.683781
M458T339	458.16241	339.4910	nodiff									4434.93	5260.77	4583.39	5481.34	4524.88	4913.33	3320.52	2709.56	3143.43	4585.4	2287.82	3205.35	4866.44	3208.68	1.51665	0.00100852	0.303322
M598T253	598.19534	252.7720	nodiff									2287.22	2721.39	2621.38	2681.79	3838.52	2642.71	1885.09	1560.43	1763.65	2157.1	1028.88	2677.66	2798.83	1845.47	1.5166	0.0126137	0.216102
M85T281	85.02754	281.3260	nodiff									5380.86	5290.03	5104.52	3872.37	3681.53	4437.48	2023.57	3866.2	3585.65	3448.79	1364.19	4029.53	4627.8	3052.99	1.51583	0.0151971	0.27829
M879T436	879.40473	436.3785	diff									47131.4	47544.9	47830	49736.4	50553.5	45040.3	30111.9	30437.2	27463.8	34916.5	34138.5	32833.5	47972.8	31650.2	1.51572	3.86191e-07	1.00612
M860T41_1	859.51729	41.0115	nodiff									5413.95	4814.79	4600.77	3746.73	2601.34	4008.45	4107.87	3773.71	1625.06	1906.24	2979.54	2224.57	4197.67	2769.5	1.51568	0.0329378	0.246736
M778T310	778.41822	310.1310	nodiff									18922.7	19568.3	19139.1	17692.7	18118	19199.2	12963.6	12159.1	11630	8731.22	10908	17933.3	18773.3	12387.5	1.5155	0.000574704	0.601923
M355T40	355.06835	40.0290	nodiff									6857.31	8861.03	9314.21	4818.95	4500.49	10003.9	4870.78	5863.29	5063.17	3441.82	4801.76	5239.87	7392.64	4880.12	1.51485	0.0333413	0.323128
M128T582	128.06970	581.6400	nodiff									62318.4	29348.1	40800.7	48690.3	30560.1	80859.1	25325.8	36753.3	34977.8	22412.3	38293	35424.2	48762.8	32197.7	1.51448	0.0821137	0.804234
M527T257	527.22451	257.1835	nodiff									20584.7	27616.5	29186.4	26095.3	26962.9	26350.7	17689	18375.9	8623.42	19398.1	21225.3	18250.2	26132.7	17260.3	1.51403	0.00213727	0.69461
M473T131_1	473.20907	130.6610	nodiff									5026.79	4713.62	4193.81	1453	3669.55	2497.12	2323.1	2919.75	797.267	3625.73	2202.85	2373.96	3592.31	2373.78	1.51333	0.103065	0.211624
M631T256	631.34249	255.9480	nodiff									35804.9	37379.1	26247.3	32313.8	35279.7	30862.5	23304.2	24710.1	24083.3	22628.1	23543.8	12509.7	32981.2	21796.5	1.51314	0.00122043	0.779353
M303T325	303.01336	324.7310	nodiff									4030.28	2927.42	3628.74	3399.26	2927.1	3131.13	2588	2106.75	2324.88	1850.22	2428.44	1950.74	3340.66	2208.17	1.51286	0.000337148	0.251136
M379T389	379.22952	389.2880	nodiff									4458.97	5883	6262.94	5661.24	9419.71	4863	2271.3	4222.66	5661.12	2083.99	4020.77	5905.7	6091.48	4027.59	1.51244	0.0606734	0.292508
M186T327	185.99767	326.6080	nodiff									8776.88	7950.66	7050.23	7126.44	6028.57	5731.65	3927.41	4580.86	4681.83	5870.74	4726.71	4421.83	7110.74	4701.56	1.51242	0.00115229	0.367932
M543T453	543.13423	452.8390	nodiff									2935.82	2236.55	1247.37	1592.19	1366.45	2159.58	2253.12	859.323	827.983	1180.59	1317.75	1192.15	1922.99	1271.82	1.512	0.081955	0.158353
M1149T264	1148.57200	263.5650	nodiff									8960.54	7571.09	6678.77	7036.73	7293.97	7576.79	4855.88	5506.34	3287.22	4390.65	3482.08	8320.77	7519.65	4973.82	1.51184	0.0108864	0.357894
M447T368_1	446.84498	367.6090	nodiff									43805.2	78132.4	42983.9	65160.5	43813.4	70848.4	37843.4	35702.3	43662	40249.7	36611.7	33977.9	57457.3	38007.9	1.51172	0.0146648	0.943381
M174T312	174.12263	312.0140	nodiff									2959.63	2733.67	3518.25	3843.97	2638.57	3158.09	2173.09	1863.98	2355	2144.6	2310.99	1631.03	3142.03	2079.78	1.51075	0.000739457	0.240036
M337T274	337.18513	274.2770	nodiff									4003.63	3754.67	3319.93	2869.22	2739.93	4990.79	2918.66	1587.79	1299.81	3117.53	2490.42	2937.22	3613.03	2391.91	1.51052	0.0247709	0.251574
M370T435	369.69068	435.0570	nodiff									4127.35	4124.35	4102.44	4808.41	3499.6	1848.32	1549.84	3256.59	2294.22	1854.48	1885.83	4069.19	3751.75	2485.02	1.50974	0.0527629	0.281631
M414T391	414.11089	390.9010	nodiff									6249.15	4514.12	6241.25	4570.4	6154.87	5479.98	3213.6	3218.35	2521.3	3854.48	4397.7	4795.67	5534.96	3666.85	1.50946	0.0030267	0.318714
M625T449	625.20610	448.9960	nodiff									16871.6	18524.4	16969	25608.3	18240.6	16174.1	11659.9	13384.6	12261.9	13565.6	11936.9	11688.1	18731.3	12416.2	1.50863	0.001528	0.588489
M374T260	374.13673	259.7420	nodiff									16364.7	19356.5	16900.1	16621.3	17971.6	16318.5	10033.1	10661.3	12415.5	12513.1	11817.7	11213	17255.5	11442.3	1.50804	3.43595e-06	0.594895
M443T336	443.24796	336.1910	nodiff									26546.4	28259.1	30556.3	26575	24167.4	25339.9	14278.1	18939.6	19533.1	22028.5	15203.3	17104.4	26907.4	17847.8	1.5076	0.0001227	0.728126
M1172T358_3	1172.26801	357.5840	nodiff									7217.81	7282.5	5691.32	8262.49	8025.86	6208.96	4368.87	5168.91	3843.06	5464.05	3615.23	5872.79	7114.82	4722.15	1.50669	0.00152814	0.363086
M154T261	154.08291	261.3325	nodiff									4031.8	2149.36	2424.99	6095.33	3863.78	4054.82	3248.55	1428.87	1861.05	2328.55	2216.68	3933.97	3770.02	2502.95	1.50623	0.0961731	0.214843
M200T379	200.13844	379.1680	nodiff									89168.1	42464.8	46361.1	105193	93956.2	50541	41108.1	45436.4	35649.2	36019.9	81186.5	44587.5	71280.6	47331.3	1.50599	0.102481	0.936132
M709T437	709.09471	437.0020	nodiff									1478.17	1269.79	1509.99	1187.76	1768.89	1394.34	634.382	848.229	825.873	1386.34	836.152	1185.98	1434.82	952.826	1.50586	0.00647013	0.161859
M707T352	706.65570	351.8700	nodiff									5454.55	7676.61	6727.5	6473.73	4755.09	5878.7	5650.69	2723.73	2472.51	5016.15	4023.25	4680.83	6161.03	4094.53	1.5047	0.0114067	0.317358
M644T279_1	643.69027	279.3340	nodiff									4327.1	3008.01	3493.61	3398.09	2005.09	3464.3	2652.94	1813.5	1287.46	2992.39	1945.48	2398.65	3282.7	2181.74	1.50463	0.0204608	0.225888
M148T449	148.05939	448.9740	nodiff									30650	25204.9	28325.3	41243.6	42737.7	42597.9	21343.4	22999	23266	24428.1	24512.7	23528.6	35126.6	23346.3	1.50459	0.00490991	0.78891
M546T41_3	546.39475	40.7930	nodiff									20765.8	25232.1	23972.5	15349.4	19573.2	18729.5	16514.2	5374.32	10332.9	14912.9	15027.5	20002	20603.8	13694	1.50459	0.022319	0.568884
M221T277	221.09197	276.7860	diff	Ala-Met	(M+H)+	0.875						65211.8	56392.4	63045.3	65414.5	58207.8	54597.1	39424	40422.2	40524.7	40483.7	42239.4	38182.1	60478.1	40212.7	1.50396	1.34832e-06	1.11408
M979T252	978.51439	252.1460	nodiff									18102.6	20666.5	16771.9	16442.2	16647.6	18496.2	10489.4	11399.1	11608	12841.8	12462.4	12429.9	17854.5	11871.8	1.50395	1.18709e-05	0.60033
M167T230	167.08043	229.8555	nodiff									14937.7	15981.2	15657.1	15111.4	14495	13738.8	9668.47	9657.34	9118.56	11159.4	10069.9	10162.3	14986.9	9972.67	1.5028	4.10122e-07	0.558277
M329T275	329.01323	275.0030	nodiff									24181.8	25157.2	23817	25219.2	24966.2	23853.5	17111.9	17828.5	15025	16507.2	15136	16353.8	24532.5	16327.1	1.50256	2.21296e-08	0.711679
M531T505	530.77658	504.6690	nodiff									6089.96	6023.68	7185.63	5793.55	6008.81	6364.9	3786.66	4121.82	4719.66	4680.23	4164.57	3462.54	6244.42	4155.91	1.50254	2.54427e-05	0.351116
M410T335_1	410.13096	334.9910	nodiff									38624.4	39495.6	36871.2	38515.9	39269.4	38260.5	25933.1	25719.1	25066.6	25829.6	26388.6	24838.7	38506.2	25629.3	1.50243	5.79063e-11	0.896735
M512T351_2	512.47862	350.6040	nodiff									12517.3	10467	9115.25	10507.9	11490.4	10383.4	7021.75	6430.59	6611.49	8897.31	4874.15	9089.21	10746.9	7154.08	1.5022	0.00120891	0.448655
M746T424	746.35187	424.3520	nodiff									25472.3	50528.4	23423.4	37215.8	23041	24517.7	22513.4	20887.9	23180.3	18678.1	15353.3	22016.3	30699.8	20438.2	1.50208	0.0529754	0.677918
M569T124	569.31212	123.6350	nodiff									17381.7	20009	20548.7	15053	14506.9	15372.9	10960.1	13003.4	10652.7	10649.6	10632.2	12597.6	17145.4	11415.9	1.50188	0.000580432	0.572145
M195T234	195.11179	233.6930	nodiff									12629.5	10998.3	13074.2	12511	11113.7	11746.4	8693.35	7407.92	6818.76	8405.09	8483.15	8181.14	12012.2	7998.24	1.50185	5.35485e-06	0.492015
M127T322	127.04948	322.1740	nodiff									8111.72	7938.27	8354.7	8395.66	7272.54	7391.7	4840.46	5109.95	4790.95	5366.87	5535.72	5990.01	7910.77	5272.33	1.50043	1.96739e-06	0.405034
M152T294	152.03095	294.1550	nodiff									6018.11	6072.96	6204.43	5885.79	6579.3	5558.39	3333.45	3930.08	4031.64	4961.19	3434.17	4521.08	6053.16	4035.27	1.50006	3.96979e-05	0.349311
M403T227	403.14585	226.6510	nodiff									3490.61	2286.64	2852.37	2804.43	2043.86	2527.27	1552.12	1783.12	2224.92	1803.68	1365.35	1941.64	2667.53	1778.47	1.4999	0.0041118	0.216547
M480T301	480.17432	300.5410	nodiff									3895.38	5647.54	5906.66	4475.65	5070.03	4158.13	2932.52	2799.68	3380.3	3002.96	4177.07	3145.07	4858.9	3239.6	1.49985	0.00200098	0.296553
M174T507	174.08625	507.0230	nodiff									42830.9	48894.6	52976	79916.2	37559.2	56511.3	23885	60190.4	23734.8	19201.2	26742.4	58742.8	53114.7	35416.1	1.49973	0.100014	0.899084
M489T342	488.75246	342.0990	nodiff									8934.36	9777.65	11151.4	10003.3	10223.4	8522.51	6399.42	6905.01	7026.32	6482.96	6301.9	5978.9	9768.77	6515.75	1.49925	1.42714e-05	0.441313
M267T258	267.04800	258.4725	nodiff									6989.51	6299.76	6885.34	5754.61	2676.01	7189.91	4535.87	4073.99	4153.24	4546.15	3192.63	3394.27	5965.86	3982.69	1.49795	0.021732	0.295669
M435T324_2	435.17354	324.0840	diff									78565.6	81515.1	74466.2	71801.2	71813.5	71699.4	48551.2	51076.9	45875.3	51561.8	52826.5	50503.7	74976.8	50065.9	1.49756	1.87289e-07	1.24353
M523T220_1	523.20647	220.1600	nodiff									7686.97	7793.47	7231.71	7538.1	7972.38	7776.8	4794.3	5121.61	4690.25	6056.97	4935.45	5126.29	7666.57	5120.81	1.49714	5.25623e-07	0.399212
M299T230	299.03724	229.8230	nodiff									3692.36	3440.55	4108.77	3670.55	3289.89	3267.36	1807.03	2713.01	2658.37	2724.61	2048.69	2391.71	3578.24	2390.57	1.49682	0.000166794	0.26443
M414T294	414.11651	294.1630	nodiff									18959.5	21359.8	19454.7	20971.6	22446.6	19805.6	12884.9	12330.9	12739.3	15648	13815	14773.9	20499.6	13698.7	1.49647	4.12784e-06	0.647036
M86T183	86.05895	182.6520	nodiff									4677.07	2906.52	2415.45	3186.73	2505.34	2429.99	2131.99	1482.72	1121.01	2195.49	3042.64	2138.29	3020.18	2018.69	1.49611	0.0485101	0.206266
M578T252	578.15270	252.1130	nodiff									1464.48	1180.84	1354.94	964.642	1057.48	1822.66	662.93	752.34	606.158	706.793	1786.87	728.888	1307.5	873.997	1.49601	0.081414	0.138745
M584T435	584.19467	434.9090	nodiff	Montelukast sulfoxide	[M+H-H2O]+	0.720451091718936	HMDB0143563					9193.39	12446.4	10518.2	9686.33	9333.38	10892.8	6807.66	7883.67	6098.5	7459.04	6097.89	7152.97	10345.1	6916.62	1.49568	0.000153207	0.44341
M379T349	378.64692	349.3120	nodiff									6915.06	6640.07	4864.1	5055.96	6886.7	6097.7	4670.32	1428.68	4817.2	4760.9	4392	4308.41	6076.6	4062.92	1.49562	0.0114	0.321902
M288T207	288.13459	206.7595	nodiff									3060.45	3420.38	3299.09	2954.93	6625.49	2402.72	2478.99	1762.52	2083.46	2149.97	3934.36	2143.02	3627.18	2425.39	1.4955	0.113513	0.210629
M387T450	386.99742	449.6460	nodiff									3964.8	3334.06	3273.41	2911.04	3373.81	3218.64	1916.56	2196.25	2250.81	2183.87	2549.52	2329.24	3345.96	2237.71	1.49526	5.02497e-05	0.25693
M543T351_1	542.65215	350.6170	nodiff									8297.25	8723.2	9316.88	7279	10245.2	10606.8	5904.47	5522.48	5146.17	6366.85	6690.9	6820.89	9078.05	6075.29	1.49426	0.000392737	0.424782
M380T445_2	380.20266	444.6085	nodiff									16221.5	22614.8	14736.6	25665.2	8698.92	15119.1	14834.4	7773.03	10833	10211.9	11551	13769.1	17176	11495.4	1.49417	0.060753	0.512595
M549T42	549.36535	42.2850	nodiff									4373.49	5518.01	5574.97	3226.15	4369.84	4438.57	4524.36	1760.22	2421.89	4478.89	2511.65	2711.53	4583.51	3068.09	1.49393	0.028213	0.267659
M431T475	430.67673	475.2625	nodiff									2642.46	3517.69	1359.42	864.559	2137.59	1546.1	750.409	591.846	1677.17	1177.23	1503.27	2378.22	2011.3	1346.36	1.49389	0.192489	0.143198
M317T293	317.04714	293.3130	nodiff									3575.64	3785.35	4502.8	3651.81	4583.95	4382.06	2526.11	3084.94	2930.8	2172.23	2753.79	2933.98	4080.27	2733.64	1.49261	0.000169767	0.276596
M419T261	419.13933	260.9900	nodiff									4471.03	3884.97	3366.41	3902.99	3153.33	3941.57	2416.8	2168.59	2084.34	2992.77	2683.47	2876.5	3786.72	2537.08	1.49255	0.000456064	0.267569
M472T351	471.63968	350.6040	nodiff									3849.09	5216.04	3621.54	3188.34	3642	4896.6	2682.83	2317.55	2498.07	2483.65	3211.91	3173.13	4068.94	2727.86	1.49162	0.00404926	0.265723
M453T380	452.93091	379.7685	nodiff									1082.63	1191.08	1352.22	1499.9	1858.67	1376.46	700.594	813.627	676.613	906.98	1384.15	1125.95	1393.49	934.652	1.49092	0.0154021	0.150708
M245T315	245.15982	314.5200	nodiff									43252.9	47598.6	45067.3	45925.7	43249.5	47548.4	30102.4	28307.3	29806.8	32576.8	30776.4	31302.4	45440.4	30478.7	1.49089	3.32604e-08	0.963326
M441T265	441.16990	264.8220	nodiff	Minocycline	[M+H-NH3]+	0.845081682534388	HMDB0015152	C07225				12270.6	13133.9	15630.7	11638.9	11731.8	13558.9	8629.3	8028.1	9340.62	9166.18	9054.07	8102.44	12994.1	8720.12	1.49013	6.54554e-05	0.497842
M624T176	624.33721	175.8720	nodiff									3669.42	2993.95	3680.82	3459.14	3553.83	2561.78	1690.24	3871	2133.03	2097.07	1757.65	1820.72	3319.82	2228.28	1.48986	0.0173349	0.231015
M565T162_2	565.25294	162.2890	nodiff									2086.96	1817.81	1617.7	1387.05	1870.96	1846.05	992.842	1056.3	1011.15	1437.91	1295.75	1338.98	1771.09	1188.82	1.48978	0.000919961	0.185069
M300T436	300.17850	435.6920	nodiff									7822.77	7960.15	7933.13	5652.76	8117.79	7965.71	4740.85	5855.44	4068.44	3738.46	6006.34	6101.21	7575.39	5085.12	1.48972	0.00148832	0.369531
M301T280	301.11697	280.0360	nodiff									1675.27	3536.12	63555.5	372.6	3002.74	67188.1	16093.2	12092.2	16691.9	17063	18223.8	13371.6	23221.7	15589.3	1.48959	0.580956	0.496043
M375T304	375.18603	303.5695	nodiff									5372.54	9855.94	3948.58	4809.84	6230.58	9049.62	2990.87	6638.2	3732.58	4529.3	5671.88	2798.7	6544.52	4393.59	1.48956	0.0924489	0.304191
M472T116	472.21033	116.4610	nodiff									3084.93	5382.2	4232.75	3716.4	4001.17	1185.84	3042.38	2577.93	1703.49	3101.12	1843.29	2235.38	3600.55	2417.26	1.48951	0.0862156	0.224954
M752T300	752.41749	300.2410	diff									59175.3	63472.2	57489	55483.9	59399.5	58611.2	40137.7	35254.7	39937.5	49958.9	28467.2	43684.7	58938.5	39573.5	1.48934	0.000115439	1.07182
M770T264_1	770.21532	264.1745	nodiff									4464.2	4522.19	3612.27	3757.01	3506.25	4016.37	2434.43	2729.23	1979.66	2383.17	3656.54	2850.7	3979.72	2672.29	1.48925	0.00119152	0.270072
M386T325_2	386.20201	325.0625	nodiff									8428.53	8477.83	9021.21	14052	7506.19	14723.6	5649.09	6372.83	10868.3	6393.4	6237.7	6258.33	10368.2	6963.26	1.48899	0.047979	0.367708
M270T280	270.19149	279.8545	diff									79474.3	80170.7	77224	76489.6	78264.4	79801.7	62506.9	58033.4	57872.7	60993.5	14494.4	62751.8	78570.8	52775.5	1.48878	0.00752056	1.13875
M572T297	572.24133	297.3410	nodiff									8298.99	10667	8260.13	9237.97	10207.5	8559.11	8491.99	5930.15	6352.08	5534.7	5752.95	5039.91	9205.12	6183.63	1.48863	0.000893824	0.403787
M200T234	200.05453	233.7260	nodiff									6539.45	5624.16	5740.24	5579.68	5959.48	5861.26	3485.05	3099.59	3662.54	4485.41	4722.24	4263.84	5884.05	3953.11	1.48846	6.60601e-05	0.342456
M449T306	449.20483	305.7830	diff									64266.2	63186	62118.7	63840	58266	73518.6	51164.4	38578.4	36761.5	45098.9	45794.9	41406.9	64199.3	43134.2	1.48836	3.47007e-05	1.12096
M456T345	456.14345	345.0600	nodiff									2594.37	3840.4	4603.12	3819.21	3303.99	4194.93	1923.69	3419.01	771.648	2900	2811.66	3196.51	3726	2503.75	1.48817	0.0333897	0.234606
M244T81	244.16462	81.1380	nodiff									7134.82	4977.67	4573.96	10636.5	8290.09	10049	5098.74	4259.72	6237.01	5617.7	5365.95	4133.78	7610.34	5118.82	1.48674	0.0442745	0.33116
M522T42	522.33719	42.1180	nodiff									7770.38	7461.63	7388.72	8282.92	16318.9	10331.5	7076.78	7498.76	5339.13	7374.4	7219.64	4204.12	9592.34	6452.14	1.48669	0.0659427	0.400017
M687T438	687.11432	437.5590	nodiff									3289.85	3992.54	3679.21	4016.57	4137.16	3213.25	2544.85	2620.61	1982.69	2681.75	2309.08	2886.94	3721.43	2504.32	1.486	0.000154056	0.267988
M460T275	460.09436	274.9000	nodiff									3327.19	4489.82	3076.93	3136.45	3437.28	3999.86	2595.38	2278.38	2305.62	2687.99	2166.54	2413.6	3577.92	2407.92	1.4859	0.000659422	0.257366
M285T295	285.07485	294.7720	nodiff									26948.8	29659.9	29068.6	30112.2	30741.5	26972.3	18561.3	18218.6	18303.1	21070.7	20920.5	19699.1	28917.2	19462.2	1.48581	5.67246e-07	0.766938
M479T401	479.10616	401.4530	nodiff									1931.59	1673.31	1517.98	1682.09	2193.51	1672.32	1267.21	1423.05	1047.28	920.602	1431.68	1092.35	1778.47	1197.03	1.48574	0.00126772	0.17865
M283T332	283.13849	331.8470	nodiff									9341.55	10601.4	15690.4	10956.6	13406.8	11823.2	9210.87	8450.78	7791.5	6600.62	6432.01	9854.68	11970	8056.74	1.48571	0.0047821	0.445664
M548T84	548.36166	83.9950	nodiff									11255.9	17283.5	5164.38	6167.09	6461.23	7130.69	6834.56	5331.7	4971.73	5490.45	7349.56	6028.59	8910.47	6001.1	1.48481	0.16069	0.302558
M761T146_2	761.39018	145.6700	nodiff									9676.97	10423.3	10969.1	9985.51	12643.6	8445.4	7672.32	5639.69	9481.17	6270.43	5649.4	7185.11	10357.3	6983.02	1.48321	0.00228219	0.423672
M148T293	148.05933	292.5530	nodiff									16838.4	10988.4	8716.06	16144.7	10070.8	10507.6	9687.26	8663.71	9641.86	10635.5	10101.5	674.244	12211	8234.01	1.48299	0.0838582	0.387234
M261T207_1	261.14331	206.7295	nodiff									10800.2	19564.5	16856.9	17586.7	17508.6	10175.6	9735.17	9788.21	9935.39	12107.3	10235.6	10574.7	15415.4	10396.1	1.48281	0.0122124	0.507627
M546T477_3	546.20436	476.5500	nodiff									8029.29	6575.95	6792.16	6804.83	8168.76	6809.59	5492.54	4493.91	3535.73	6965.02	4737	3899.33	7196.76	4853.92	1.48267	0.0024058	0.369952
M700T424	699.85108	423.8125	nodiff									16604.7	21644.2	28329.8	17552.4	17666.4	16773.5	13649.8	16865.3	11512.2	12304.4	10704.9	14942.1	19761.8	13329.8	1.48253	0.0118134	0.571115
M481T245	481.16377	245.1640	nodiff									5110.21	5507.64	5110.16	5714.22	6160.19	5642.12	3762.8	3888.39	3683.86	3920.72	3421.42	3748.79	5540.76	3737.66	1.48241	1.44885e-06	0.332117
M178T327	177.87744	326.6725	nodiff									3245.81	4044.04	3281.33	3671.51	3618.46	3136.62	2010.24	2569.89	2551.17	2825.77	2379.49	1828.58	3499.63	2360.86	1.48236	0.000262168	0.256535
M276T302	276.16963	301.8230	diff									67456.7	65562.8	61961	61255.7	62983.7	57404.1	43405.5	36572.1	43880.1	42376.1	56463.4	31415.6	62770.7	42352.1	1.48211	0.000270855	1.08819
M236T325	236.14762	325.3170	nodiff									1557.58	1479.32	1339.55	1464.93	1277.92	1907.87	1088.35	1165.67	1058.92	830.823	1179.66	768.108	1504.53	1015.25	1.48192	0.00169914	0.162211
M354T288_1	354.10015	287.8550	nodiff									3003.24	5129.66	2740.65	3243.3	3712.72	3641.65	2006.47	3866.87	1344.66	1026.97	1638.29	4610.72	3578.54	2415.66	1.48139	0.123545	0.211114
M452T319	452.18911	318.6190	diff	Flucythrinate	[M+H]+	0.946521506612948		C14524	Lipids and lipid-like molecules	Fatty Acyls	Fatty acid esters	415518	413158	413027	395446	405927	389237	257669	267276	256232	293121	292240	275798	405386	273723	1.48101	1.39385e-08	2.88431
M533T369_1	532.73181	369.0570	diff									68324.8	88050.4	68885.2	71835.7	71527.8	73237.3	48375.9	48365.9	50159.6	55053.8	48130.4	48292.6	73643.5	49729.7	1.48088	2.01215e-05	1.19641
M459T447	459.25445	446.7980	nodiff									43410.9	27386.8	21682.2	24456.8	28444.7	21366	17287.6	19093.7	17700.5	21541.6	18371.6	18627.2	27791.2	18770.4	1.48059	0.0239889	0.641665
M298T254	298.08207	254.0480	nodiff									2438.15	3821.48	4446.33	3685.44	5342.46	4554.78	3951.88	1939.79	1919.38	3581.32	2776.27	2237.36	4048.11	2734.33	1.48047	0.0341172	0.260801
M174T389	174.01275	389.4740	nodiff									10508.3	8902.9	9950.42	10729.1	8418.94	8888.18	6577.41	6785.22	6127.14	6423.02	6445.34	6420.02	9566.3	6463.02	1.48016	1.59098e-05	0.433167
M417T327	416.73962	326.6910	nodiff									4738.29	4065.57	4173.99	4511.74	4356.57	5088.72	2511.72	3962.98	2591.62	3747.7	2282.55	3104.36	4489.15	3033.49	1.47986	0.00113007	0.286428
M654T187	654.07026	187.0660	nodiff									5878.56	5138.85	4864.82	6853.26	6525.51	12205.7	6476.12	4127.66	4453.06	4425.26	3827.23	4713.52	6911.12	4670.48	1.47975	0.0841265	0.336743
M652T135	652.40967	135.0400	diff									83962.9	92131.5	81899.7	96322.5	83054.4	77070.5	54685.1	57145.4	53276.4	60273.1	59073.7	63465.1	85740.3	57986.5	1.47863	7.23871e-06	1.3111
M285T576	285.20256	576.3930	nodiff									21070.4	25405.3	21373.6	17349	16949.9	26523.7	8759.52	12451.9	15166.1	15595.8	23535.4	11567.5	21445.3	14512.7	1.47769	0.0249405	0.579197
M436T368	435.85405	368.3810	nodiff									4179.02	4649.24	4746.41	5274.98	4554.59	4291.24	3313.14	2991.31	3197.85	3335.56	3017.26	2892.01	4615.91	3124.52	1.47732	6.82425e-06	0.299798
M291T243	291.13337	243.1835	nodiff									2990.36	2240.26	2947.55	2535.49	2436.23	4929.29	2122.39	1859.5	2407.67	1734.09	2305.9	1816.37	3013.2	2040.99	1.47634	0.0420583	0.218183
M401T287	401.16561	287.1020	nodiff									30566.9	26168.1	28656	24835.8	28084.8	24382.1	17722.6	19790.8	16057.7	18599.8	18022.7	20030.8	27115.6	18370.7	1.47602	1.79783e-05	0.729706
M83T404	83.05966	404.4585	nodiff									53489.4	55971.1	55626.7	29346.8	30471.8	26199.1	34065.3	36079.1	13081	27953.3	33189.5	25771.8	41850.8	28356.7	1.47587	0.0774668	0.741053
M196T318	196.11515	318.0615	nodiff									13485.6	29498.5	26530.2	18623.4	31892.7	29343.3	12347.4	8279.07	22710.8	23529.2	22511.1	11845.3	24895.6	16870.5	1.47569	0.0756397	0.613743
M749T438	749.10205	437.9650	nodiff									1109.07	1217.54	976.869	1318.06	792.973	1356.06	610.995	814.398	578.081	919.465	774.15	893.776	1128.43	765.144	1.47479	0.00625721	0.136163
M154T246	154.04813	245.8100	nodiff									3686.18	4160.74	3427.77	4464.94	3099.63	3903.4	3108.65	2108.84	2273.35	1787.96	2527.26	3618.28	3790.44	2570.72	1.47447	0.00520734	0.254859
M280T39_2	280.26280	38.6770	nodiff									40195.3	57141.4	48581.1	50161.6	57907.4	119385	42000.6	37557.7	41353.3	52008.4	43927.5	36531.6	62228.6	42229.8	1.47357	0.125099	1.06962
M647T340	647.18202	340.1790	nodiff	Acteoside	[M+Na]+	0.954287574620308	HMDB0034843	C10501	Phenylpropanoids and polyketides	Cinnamic acids and derivatives	Hydroxycinnamic acids and derivatives	18507.5	21550.3	20898.4	20070	20380.8	19003.5	13978.9	14472.4	12818.9	13895.9	12689	13868.2	20068.4	13620.6	1.47339	3.59826e-07	0.631596
M700T225_2	700.10522	225.3735	nodiff									1798.49	2530.93	1928.64	1865.11	1815.59	1858.31	1149.57	1362.17	988.755	1541.57	1529.03	1436.86	1966.18	1334.66	1.47317	0.00149402	0.188008
M273T426	273.11777	426.3160	nodiff									2944.77	4512.97	5818.52	5332.86	2468.59	5064.06	2803.13	2988.58	1980.21	2532.91	4862.15	2584.28	4356.96	2958.54	1.47267	0.0686721	0.237117
M389T411	389.16602	410.6130	nodiff									27770.9	25874.3	23651.6	21404.8	24728	22255.6	13308.5	16348.5	13339.3	22652.6	14569.1	18722.2	24280.9	16490	1.47246	0.00135233	0.670264
M176T41	176.06955	41.3560	nodiff									27344.6	26139.4	25624.9	21716.4	21511.6	22108.4	16523.9	16098	15233	15917.3	18424.4	15911.5	24074.2	16351.3	1.47231	5.10103e-05	0.679211
M425T291	425.17787	290.9800	nodiff									41580.8	45101	43527.3	41939.8	45992.4	41301.8	29849.8	27804.9	28855.7	30141	28725.9	30855.8	43240.5	29372.2	1.47216	3.39153e-08	0.932694
M259T203	259.07208	202.7690	nodiff									4883.32	4405.64	4398.3	5011.81	4597.71	18645.5	4942.51	3931.06	5203.12	4275.4	5022.24	5123.81	6990.38	4749.69	1.47175	0.361429	0.349496
M874T158	873.54504	157.8890	nodiff									20167.6	10491.1	15917.8	9170.86	8897.04	9875.88	8666.16	7583.61	7744.58	9867.76	8288.83	8487.21	12420	8439.69	1.47162	0.0630703	0.400417
M544T395_1	543.76192	395.0225	nodiff									24486.7	28209.2	22672.3	26963.3	23689.3	24981.7	16750.6	15818.3	15494.2	18169.6	18578.3	17839.5	25167.1	17108.4	1.47104	1.04203e-05	0.700184
M268T211_1	268.10341	210.9470	nodiff									320433	392616	432798	2.74664e+06	349222	364666	507873	518687	500692	577339	532719	494138	767729	521908	1.471	0.548927	3.1313
M691T221	691.33937	221.4000	nodiff									8568.77	6132.98	5198.92	5068.86	6539.95	6720.18	5318.81	3511.9	2990.64	7428.12	3719.51	3029.59	6371.61	4333.09	1.47045	0.0429472	0.332305
M230T276	230.11262	276.1960	diff	Pro-asn	[M+H]+	0.880294983446066			Organic acids and derivatives	Carboxylic acids and derivatives	Amino acids, peptides, and analogues	99651.4	100338	95687.3	96010.6	93779.9	91359.4	65984.4	63488.4	60283.4	66654	64343	71526.6	96137.8	65380	1.47045	3.8937e-08	1.39277
M465T177	465.26944	177.0595	nodiff									4327.65	2954.9	3600.03	3884.64	2750.2	3366	2019.36	2183.83	2117.75	2984.65	1573.47	3323.38	3480.57	2367.07	1.47041	0.0111721	0.23965
M627T340	627.01150	340.2190	nodiff									1059.2	1392.66	1254.64	1102.56	1555.52	1057.78	770.638	695.832	752.874	836.98	933.688	1058.03	1237.06	841.34	1.47034	0.00262158	0.147188
M319T260_2	319.14948	260.3790	nodiff									15415.6	27009.2	20791.5	19244.7	15729.9	15651.4	11931.8	12470.7	14932	14762.2	11934.9	11439.7	18973.7	12911.9	1.46948	0.0110538	0.554972
M774T318	774.18351	317.7490	nodiff									4251.64	4342.18	3862.86	3468.24	3749.02	3594.32	3220.09	1995.76	2199.92	2500.71	2796.28	3125.01	3878.04	2639.63	1.46916	0.00054186	0.266013
M156T582	156.07570	581.9640	nodiff									62125.2	75192.5	58200	47264.7	73511.4	52804.4	36984.6	32981	37443.1	37609.9	72440	33794.6	61516.4	41875.5	1.46903	0.0282244	0.96339
M1009T265	1009.46211	264.8270	nodiff	(3,5,9,13,16,17,22r,23r,24r)-3-{[-l-arabinofuranosyl-(1->2)-[-d-glucopyranosyl-(1->3)]--l-arabinopyranosyl]oxy}-20-hydroxy-24-methyl-16,23:16,30-diepoxydammar-25-en-22-yl acetate	[M+K]+	0.926701796494965			Lipids and lipid-like molecules	Prenol lipids	Triterpenoids	7153.34	8604	8046.08	8529.69	8841.85	7331.97	5306.66	5857.74	5574.17	5408.24	5722.5	5150.82	8084.49	5503.35	1.46901	7.59552e-06	0.395786
M375T469	374.65905	468.6470	nodiff									1710.44	2355	2289.26	2260.09	2904.19	2223.84	1699.52	1333.35	1362	2307.25	1262.94	1391.49	2290.47	1559.43	1.46879	0.00855955	0.199281
M196T53	196.09544	53.4330	nodiff									16656.4	16159	15982.8	15306	10303.7	13001.3	9565.67	7767.24	16152.3	9501.27	8703.54	7827	14568.2	9919.51	1.46864	0.0171969	0.477417
M245T92	245.12751	91.6855	nodiff	Pro-Phe	(M+H-H2O)+	0.7511						50728.7	70758.2	14849	80988.7	48311.3	43069.1	24436.8	22609.9	48438.3	34228.3	29387.1	51097.7	51450.8	35033	1.46864	0.154192	0.78213
M336T384_1	336.08601	384.0380	nodiff									2459.63	1778.21	1698.46	1652.66	2166.68	2451.75	912.554	1691.83	1626.08	1400.36	1453.13	1228.36	2034.57	1385.39	1.46859	0.00691184	0.18621
M375T326	374.80326	326.0140	nodiff									1556.46	2147.53	1762.47	1311.5	2247.67	1964.13	1113.01	1074.79	1341	1194.91	1549.67	1211.94	1831.63	1247.55	1.46818	0.00491773	0.17853
M440T408	440.17385	407.9580	nodiff									8594.49	28957.1	12897.7	12567.1	13194.7	12463.8	10038	13139.2	10450.3	8870.82	8645.18	9266.12	14779.1	10068.3	1.46789	0.146915	0.398054
M503T341	503.15528	340.9050	nodiff									14749.8	15638.7	13257	12825.4	14355.6	12760.8	8945.32	9292.78	9988.04	10407.5	8935.9	9387.3	13931.2	9492.81	1.46756	8.41755e-06	0.521356
M219T235	219.07543	234.9730	nodiff									26357.7	24343.2	25898.5	25000.7	24553.7	23394	14411.2	16500.8	17986.6	19159.2	15843.2	18012.5	24924.6	16985.6	1.4674	2.44291e-06	0.703464
M413T100	413.16245	100.0970	nodiff	Loganin	[M+Na]+	0.769831161496659		C01433	Lipids and lipid-like molecules	Prenol lipids	Terpene glycosides	11587.5	11471.8	12625.7	10533.3	10999	10830.4	8673.79	6048.62	7220.31	7291.54	9023.64	8142.99	11341.3	7733.48	1.46652	5.55532e-05	0.463869
M693T41_2	693.47695	41.0620	nodiff									3816.4	9544.31	7237.25	4314.81	5841.55	3696.33	6354.81	3585.3	3314.76	2818.22	3939.87	3492.12	5741.78	3917.51	1.46567	0.119452	0.255376
M219T62	219.11200	61.8410	nodiff	Phe-Asp-Arg	[M+2H]2+	0.737793162782175			Organic acids and derivatives	Carboxylic acids and derivatives	Amino acids, peptides, and analogues	24938.3	27698.4	47476.9	48025.6	48199.8	47158.5	23643.7	33580.7	23132.3	33875.5	27006	24910.4	40582.9	27691.4	1.46554	0.0261483	0.775213
M717T142	717.36390	141.9930	nodiff									4729.29	6785.25	5586.77	4754.18	6422.3	6861.93	3839.37	4368.47	3457.04	3633.1	4005.73	4680.05	5856.62	3997.29	1.46515	0.00175304	0.321292
M555T350	555.13193	349.9400	nodiff									6705.16	8498.32	6366.86	5750.3	6896.23	5141.28	4487.04	4437.81	4018.6	5790.26	3422.91	4711.05	6559.69	4477.95	1.46489	0.00438059	0.333356
M345T271	345.18546	271.0270	nodiff									14366.4	30535.8	15803.2	22186.4	15478.3	15686.2	11986.8	7663.59	16757.7	17883.8	11485.5	12084.5	19009.4	12977	1.46485	0.0715885	0.495647
M997T497	997.27852	497.2090	nodiff									5932.69	4968.77	5531.74	5574.27	5275.53	4446.58	2426.8	4459.63	3437.56	3535.68	3101.04	4702.88	5288.26	3610.6	1.46465	0.00208148	0.313915
M152T390	152.03067	390.1640	nodiff									33048.2	33662.7	31921.4	31684.5	32198.8	28722	20751.7	20828	18781.2	23586.3	24149.6	22478.1	31872.9	21762.5	1.46458	2.89414e-06	0.796222
M484T407	484.16465	406.6520	nodiff									9274.3	3709.35	22998.2	5371.97	6520.57	4188.62	7084.33	5824.63	4928.34	5173.15	5026.75	7517.14	8677.16	5925.72	1.46432	0.382429	0.282698
M566T345	566.24290	344.5120	nodiff									10179.6	12533.4	9360.31	11461.9	6987.68	7382	5966.92	8240.86	5985.12	7077.92	6221.65	6058.82	9650.8	6591.88	1.46404	0.0103701	0.408795
M319T294	319.01981	293.9570	nodiff									3102.63	3585.47	3390.19	2983.54	3821.77	2477.94	2613.15	2143.11	2375.93	2100.15	2079.18	1915.91	3226.92	2204.57	1.46374	0.000918241	0.237679
M129T226	129.10102	225.9940	nodiff									39863.1	38107.7	51630.6	49256.6	58384.2	46361	30449.3	37287.1	28589.8	32375.3	31788.2	33273.5	47267.2	32293.9	1.46366	0.00111054	0.910076
M343T448	343.20781	447.5020	nodiff									33693.8	34241.6	25139.7	28734.6	28773.1	35484.4	20426.6	20391.4	19044	25128.8	22009.8	20161.2	31011.2	21193.7	1.46323	0.000379753	0.765889
M337T177	337.11358	176.7150	nodiff									4140.78	4166.53	4874.08	4240.78	4973.97	5052.24	5182.65	1025.26	2979.07	2756.33	3256.25	3559.23	4574.73	3126.47	1.46323	0.0306566	0.258222
M227T324	227.10182	324.0840	nodiff									55449.9	16877.9	18795.8	20226.1	18010.1	18378.9	13470.6	16320	17973.1	17933.8	16676.6	18619.9	24623.1	16832.3	1.46285	0.239424	0.46582
M502T39	502.37181	38.9030	nodiff									14261.6	31638.8	24935.1	17437.5	27246.3	19200.5	18255.1	13111.8	14686.8	17954.1	13850.3	14251.1	22453.3	15351.5	1.46261	0.0309982	0.561972
M741T217	741.35385	216.7325	nodiff									6656.17	6077.56	5873.51	4566.85	5709.23	5443.55	2284.28	2787.88	6077.04	4134.75	4086.03	4103	5721.14	3912.16	1.4624	0.0141147	0.297231
M653T445	653.25560	444.8820	nodiff									52061.4	28629.7	38093.1	26529	25324.8	27010.4	21395.1	18353.6	24628.4	27815.7	18530.8	24489.9	32941.4	22535.6	1.46175	0.0445149	0.669781
M557T265_1	557.17949	265.4490	nodiff									3081.98	3178.79	3356.07	3354.09	3123.92	3291.73	1309.41	3042.89	1530.86	2018.06	1888.04	3474.41	3231.1	2210.61	1.46163	0.0164879	0.229031
M370T37	370.29555	37.2750	nodiff									1844.42	4944.39	5038.55	2560.89	3536.36	5260.38	2879.9	1840.73	4905.04	2266.9	2121.7	1851.52	3864.16	2644.3	1.46132	0.138625	0.203455
M571T441	571.13506	440.8080	nodiff									2445.32	3184.03	2300.79	1517.29	2840.43	5034.26	2028.74	1767.03	2135.64	2439.37	1714.28	1769.33	2887.02	1975.73	1.46124	0.0986307	0.231941
M507T262_2	507.19027	261.6620	nodiff									6753.44	6583.77	5417.8	4809.38	6967.27	6390.16	5359.76	4862.39	2560.93	4024.42	4272.43	4188.49	6153.64	4211.4	1.46119	0.00388518	0.327675
M920T244_3	920.23553	244.4620	nodiff									2403.09	2110.34	2520.26	2116.84	2301.98	2048.5	1549.99	1694.4	2059.86	1383.02	1140.78	1415.17	2250.17	1540.54	1.46063	0.000785465	0.198548
M1023T255	1022.55388	255.2960	nodiff									14155.5	14329.4	13544.5	11260.5	14900.8	11912.9	10520	9773.65	7921.45	9446.94	8813.76	8366.14	13350.6	9140.33	1.46063	0.000143167	0.497715
M876T200	876.06823	200.4090	nodiff									3924.73	4180.24	4118.42	2704.22	2495.06	5578.94	2559.71	2134.05	2073.77	3845.65	2371.58	2764.8	3833.6	2624.93	1.46046	0.045944	0.246226
M332T387	332.16284	387.2420	nodiff									22176.5	24845.6	23789.7	25640	24990.1	23937.8	15615.4	12646.3	17111.1	17468	20660.7	16092.5	24229.9	16599	1.45972	7.21406e-05	0.677031
M1050T474	1049.60677	474.4670	nodiff									1299.24	1736.57	1406.08	1043.36	1666.66	1639.68	838.818	758.997	1036.13	1184.53	1006.43	1199.95	1465.26	1004.14	1.45922	0.0054807	0.159982
M674T456	674.29702	456.0580	nodiff									11362.6	17981.4	21797.4	11630.4	19766.2	16184.1	9577	9707.96	12121.4	13952.4	9169.89	13127.2	16453.7	11276	1.45918	0.0232006	0.493042
M356T207	356.13290	206.9125	nodiff									4196.18	3680.49	3391.76	3681.36	2488.13	1693.84	1644.84	1505.95	2561.65	3265.73	2806.31	1328.13	3188.63	2185.43	1.45904	0.0717889	0.209719
M581T34	581.23901	33.8185	nodiff									306.415	358.462	291.166	432.947	378.604	350.274	222.28	223.008	224.31	303.588	277.993	200.917	352.978	242.016	1.45849	0.00182204	0.0784605
M618T305	618.25692	305.3370	nodiff									71201.7	72404.7	174826	67209.8	66785	65345.2	37597.3	39696.5	103712	47334.9	81899.9	44786.8	86295.4	59171.3	1.4584	0.223985	0.953294
M420T294	420.12102	294.4430	nodiff									2608.82	2816.72	1550.2	2576.4	2466.23	1805.54	2075.51	1342.15	1533.98	1811.36	1546.47	1169.58	2303.98	1579.84	1.45836	0.0143853	0.185772
M266T408	265.62566	407.9690	nodiff									2407.11	3685.34	4355.61	3057.11	3166.31	3219.74	1514.05	2470.55	2685.84	2490.27	2570.16	1913.55	3315.21	2274.07	1.45783	0.00962609	0.228087
M371T145	370.73378	145.0490	nodiff									10541.3	11041.2	10396.1	9273.43	11852.2	11154.9	7275.85	7175.44	7729.99	6993.05	7303.49	7616.38	10709.8	7349.03	1.45731	4.14001e-06	0.454882
M258T322	258.16296	322.1435	nodiff									2489.89	3327.39	2580.32	2843.25	2024.18	1284.5	1501.09	2384.87	920.845	2338.66	974.784	1865.65	2424.92	1664.32	1.45701	0.0792976	0.189655
M462T39_2	462.31168	39.4610	nodiff	Echinulin	[M+H]+	0.823543088092799			Organic acids and derivatives	Carboxylic acids and derivatives	Amino acids, peptides, and analogues	5535.07	11746.4	24238.3	9144.19	10371.7	7459.65	15140.9	6827.91	7187.41	6772.89	6367.21	4726.64	11415.9	7837.16	1.45663	0.275533	0.310824
M564T124	564.35733	123.6060	diff									147044	159454	162420	145579	144382	136792	89643.7	110832	90790.1	107466	107701	108527	149278	102493	1.45647	7.80956e-06	1.7081
M432T449	432.10152	449.4720	nodiff									2695.26	3519.19	3124.75	3047.94	2863.5	2174.3	1793.64	2084.74	2653.43	1931.92	2026.4	1475.02	2904.16	1994.19	1.45631	0.00389411	0.223644
M198T389	198.08391	388.5530	nodiff									30450.9	30260.6	31280.1	30243.3	29340.9	30953.7	19965.3	19605.5	21747.7	21569.8	20851.6	21661.1	30421.6	20900.2	1.45557	1.78126e-09	0.77517
M386T463	386.01378	462.6235	nodiff									3115.4	3051.62	3220.5	2536.05	2885.4	3046.32	2149.56	1397.46	2744.74	2472.6	1592.08	1914.62	2975.88	2045.18	1.45507	0.00248021	0.224553
M193T376	192.99747	376.1980	nodiff									1696.18	2351.43	2372.12	1880.21	2318.08	2392.02	1526.07	1648.86	1178.24	1756.27	1799.53	1034.5	2168.34	1490.58	1.4547	0.00345215	0.196614
M512T408	512.19528	407.9470	diff	Blood group h trisaccharide	[M+H-H2O]+	0.985425146277955			Organic oxygen compounds	Organooxygen compounds	Carbohydrates and carbohydrate conjugates	338280	357747	337034	331578	327458	320422	225195	224712	218519	244670	234546	235943	335420	230598	1.45457	1.71895e-08	2.58017
M650T452	650.25495	452.1450	nodiff									8027.5	5427.61	6595.01	6044.28	5141.37	6496.66	3423.88	2974.19	6838.82	6641.54	3500.77	2565.18	6288.74	4324.06	1.45436	0.0502106	0.291975
M601T455	601.20626	455.1635	nodiff	Hydrangenoside c	[M+Na]+	0.723693575902797			Lipids and lipid-like molecules	Prenol lipids	Terpene glycosides	9418.25	8959.75	7087.35	9427.07	9630.74	8182.79	8265.44	3846.57	5899.9	5117.63	6683.04	6437.36	8784.33	6041.66	1.45396	0.0037561	0.379307
M665T291	665.32342	290.7410	nodiff									10228.6	9966.13	6710.67	7203.24	10476.4	9366.2	2672.75	7298.71	6453.37	6874.11	7192.98	6631.7	8991.87	6187.27	1.45329	0.0165486	0.37597
M168T381	168.07585	381.1785	nodiff									40314	22209.7	35606.9	13610.1	17014	11581.4	12338	10776	15287.9	31768.5	13175.8	13320.7	23389.4	16111.2	1.45175	0.239907	0.460266
M471T351	471.47709	350.5795	nodiff									5100.4	4553.05	4329.53	2573.41	4529.82	3509.07	2927.81	2696.4	1971.36	3258.82	2954.3	3138.51	4099.21	2824.53	1.45129	0.0119028	0.254709
M531T34	531.27196	34.4760	nodiff									2848.39	3645.37	4604.65	2284.94	3025.23	2070.23	1444.25	1713.92	1834.27	2343.44	3568.42	1829.84	3079.8	2122.36	1.45112	0.080736	0.198237
M331T308	331.14928	307.9410	nodiff									5094.84	3177.71	2988.61	4066.16	3619.7	3175.36	1724.17	3000.54	2185.66	1341.87	3375.57	3618.41	3687.06	2541.04	1.45101	0.044148	0.234339
M701T459	701.34752	458.7400	nodiff									9032.67	8790.97	11317.2	10727.7	32509.8	9002.54	10887.6	11468.9	7655.03	9998.57	8394.11	7689.38	13563.5	9348.94	1.4508	0.302032	0.357893
M795T409	795.44615	408.7430	nodiff									4292.04	2518.01	5484.93	4556.4	15632.3	16376.9	3603.07	2293.98	7078.55	7714	7029.11	5960.09	8143.44	5613.13	1.45078	0.365806	0.417064
M446T393	446.17763	393.0590	nodiff									5483.67	4735.38	8215.89	3294.11	4819.82	6201.97	4226.95	2899.75	5599.5	2466.22	2297.39	5092.89	5458.48	3763.78	1.45026	0.0856927	0.251572
M668T367	667.72030	367.2200	nodiff									5357.36	5231.47	4612.71	4034.91	3692.42	5323.51	4055.8	1998.5	3023.28	3290.11	3426.81	3686.94	4708.73	3246.91	1.45022	0.00518238	0.276574
M145T325	145.10678	325.3630	nodiff									15003.1	16618.2	16850.4	15100.3	13322.6	13060.3	6968.63	15778.4	6490.85	10203.4	11680.7	10907	14992.5	10338.2	1.45021	0.0125565	0.49358
M884T429	884.39749	428.5280	nodiff									12962.5	23346.2	11560.7	12607.3	10797.5	9604.61	5924.02	14423.8	11673.3	6280.28	12406.6	5063.89	13479.8	9295.31	1.45017	0.139877	0.399541
M131T54	131.04763	53.8700	nodiff									1713.53	941.525	1774.63	1530.96	1561.55	1243.91	1003.88	610.824	1439.93	1159.75	375.171	1456.15	1461.02	1007.62	1.44998	0.0671349	0.138691
M254T247	254.05240	247.0045	nodiff									8791.83	9429.96	9729.68	9092.87	8881.22	11859.1	7168.42	5932.03	5545.27	6945.75	7297.83	6966.48	9630.78	6642.63	1.44984	0.000300929	0.42139
M188T282	188.00413	281.9590	nodiff									22422.4	22589	21652.9	21609	23149.4	22848.1	15301.7	15974.1	14335.3	16752.5	15736.7	14518.7	22378.5	15436.5	1.44971	2.86328e-08	0.665157
M795T494_1	794.78198	493.6410	nodiff									3263.55	1934.24	2910.7	3624.56	1901.85	2233.83	1670.08	2630.15	1983.04	1984.76	765.624	1912.99	2644.79	1824.44	1.44964	0.0600232	0.196373
M151T372	151.04593	371.6150	nodiff									1767.49	936.165	4718.32	1599.43	1510.36	1334.59	1391.38	1133.65	1557.57	1664.09	1870.66	573.282	1977.73	1365.1	1.44877	0.324342	0.124563
M780T40	779.96403	40.1410	nodiff									3846.29	3778.95	4757.61	2478.12	1609.7	4035.15	2883.76	4107.98	557.768	2359.79	2033.85	2216.23	3417.64	2359.9	1.44821	0.143873	0.188142
M516T366	516.39696	365.8480	nodiff									3360.69	1807.48	2675.75	1710.34	2814	2873.97	1909.49	1647.76	2068.27	719.923	1919.56	2262.92	2540.37	1754.65	1.44779	0.0465516	0.181986
M510T266	510.32643	266.0550	nodiff									45710.6	45245.4	39854.2	40019	46023.9	37170.1	25579.7	31612.6	26482.2	29437.6	32054.2	30295.4	42337.2	29243.6	1.44774	4.08822e-05	0.896132
M367T334	367.09959	333.7250	nodiff									9981.98	12318.2	6443.94	11089.2	11410	11444.5	6668.89	5907.53	6069.89	9718.28	5864.82	9081.96	10448	7218.56	1.44738	0.0155893	0.407372
M530T159	530.17374	159.1145	nodiff									933.798	1718.6	489.566	1015.24	1404.44	1294.76	1003.31	646.355	608.237	566.262	1106.6	809.165	1142.74	789.989	1.44652	0.103022	0.118595
M257T184	257.12769	183.7380	nodiff									7425.58	3983.1	2829.63	4453.93	2523.66	5975.31	4233.72	2585.07	3385.88	2642.98	2582.73	3367.73	4531.87	3133.02	1.44649	0.11638	0.221883
M341T531	341.21744	530.9500	diff									90249.4	117311	99854.2	100342	88627.8	89528	75011.5	79572.7	34240.1	94242.7	58018.3	63992.8	97652	67513	1.44642	0.0101344	1.24607
M554T351	553.64177	350.5920	nodiff									5674.68	5605.51	3851.92	3819.95	5534.87	3980.9	2733.57	2917.86	2612.47	3765.12	3970.16	3682.79	4744.64	3280.33	1.44639	0.00921972	0.277351
M584T232_1	583.86814	232.1015	nodiff									3129.58	4018.35	2985.17	3260.96	2577.19	3185.82	2472.94	2296.15	1671.29	2353.78	2204.63	2248.32	3192.85	2207.85	1.44613	0.00132837	0.233369
M905T243_3	905.22686	242.5580	nodiff									5577.31	6339.69	4350.7	3208.18	5884.76	3066.68	2976.89	3050.21	2972.87	3783.75	3574.95	3299.65	4737.89	3276.39	1.44607	0.0327413	0.256652
M454T366_1	453.88402	365.8410	nodiff									2503.57	5029.97	2982.43	3298.82	5766.52	4859.58	3053.36	1748.94	3178.37	3995.5	2267.1	2658.6	4073.48	2816.98	1.44605	0.0719105	0.253359
M200T398	199.98948	398.0920	nodiff									7916.71	8868.56	7828.97	7392	8617.96	6299.73	5446.31	5397.87	5039.88	5488.98	6238.25	4841.66	7820.65	5408.82	1.44591	0.000201599	0.37814
M465T278	465.27982	278.1830	diff									70338.3	69677.8	65310.1	66463.9	66884.8	65829.4	44841.5	45688	43204.2	50059.3	49317.2	46654.5	67417.4	46627.5	1.44587	3.20606e-08	1.15182
M734T478	734.27571	477.5880	nodiff									5252.25	10464.9	7981.32	5059.12	8267.96	11459.5	3727.73	4362.83	2070.57	13219.2	5230.76	4923.75	8080.83	5589.14	1.44581	0.223158	0.368715
M384T239	384.18436	238.7855	nodiff									7730.37	7154.77	6148.67	6254.6	7124.37	6065.66	6296.73	3338.2	5702.99	3775.88	4696.15	4187.8	6746.41	4666.29	1.44578	0.00333161	0.329467
M504T223	504.24683	222.8560	nodiff									25591.1	26296.8	29333.9	23243.8	27288.5	24426.7	17053.3	18124.5	17175.4	19221	18043	18420.9	26030.1	18006.3	1.44561	6.47779e-06	0.704768
M660T389	659.78623	389.1860	nodiff									4056.06	4404.48	5305.48	4887.24	5454.25	7525.97	3532.48	2131.82	4502.99	3042.25	4907.08	3769.59	5272.25	3647.7	1.44536	0.0305794	0.283391
M406T341	406.15828	341.4620	nodiff									14834.4	2323.65	2077.34	3584.96	2674.4	2290.17	4372.61	3566.46	3425.83	1572.7	2580.53	3710.68	4630.82	3204.8	1.44496	0.510802	0.159446
M245T260_2	245.12817	259.7165	nodiff									12958.6	15331.8	16687.3	13109.9	13508.7	11835	6523.62	8621.16	8646.54	15392.7	7797.28	10769	13905.2	9625.05	1.44469	0.0157711	0.469088
M533T260	533.22771	259.7075	nodiff									13587.6	12533.5	12572.9	12145.3	13166.8	11800.2	9228.65	9401.37	7537.24	9467.54	8627.94	8227.61	12634.4	8748.39	1.4442	2.65109e-06	0.492507
M252T421	252.10686	421.2920	nodiff									16883	14688.7	15568.6	29134.6	15743	33643.1	13668.5	13015.4	15039.7	17231.9	14958.1	13100	20943.5	14502.3	1.44415	0.0897502	0.518411
M359T283	359.19089	282.5960	nodiff									11623.4	11351.6	12923.4	11728.9	11858.7	9546.88	7916.6	7320.52	6696.8	8334.23	10140.9	7398.19	11505.5	7967.88	1.44398	0.000338907	0.458295
M498T369	497.85314	368.9630	nodiff									1894.57	2597.32	1336.11	1439.18	2110.98	1740.2	1473.25	1691.77	1358.58	1087.44	1120.22	970.428	1853.06	1283.61	1.44363	0.0267314	0.15991
M904T430	904.43133	430.4750	nodiff									19835.1	20897.8	10587.6	10978.7	22062.8	17151.7	11985.8	10222.8	10317.8	13754.5	11875.9	12173.2	16919	11721.7	1.44339	0.0341867	0.51561
M327T232	327.23810	232.4310	nodiff									5085.71	5172.52	5035.27	5175.65	5026.8	5061.64	3044.45	3517.69	3560.9	3652.04	3876.25	3522.77	5092.93	3529.02	1.44316	8.60271e-08	0.314977
M273T271	273.11991	271.1300	nodiff									32341.3	33073.4	32835.7	31950.8	34055.3	34148	23583.7	20252.3	22214	24851.3	22938.6	23643.4	33067.4	22913.9	1.44312	7.86072e-08	0.803773
M520T117	520.33125	117.2840	diff									174738	172970	158896	158423	155970	158993	105426	120367	103659	118708	118301	112709	163332	113195	1.44292	5.49092e-07	1.77781
M248T281	248.02568	281.3260	nodiff									19577.7	21762.5	21171	21143.5	21354.3	20403.6	14115.3	15117.3	14237.8	15093.3	14453.2	13914.7	20902.1	14488.6	1.44266	1.17066e-08	0.636683
M496T319	496.17849	319.0220	nodiff									7089.73	6588.82	12028.4	8755.17	5352.38	9917.58	7823.29	3738.97	6027.45	5475.6	6156.84	5254.07	8288.68	5746.03	1.4425	0.0491427	0.322221
M1015T252_2	1015.46294	252.4525	nodiff									5460.8	6451.32	5758.99	4984.34	5767.82	5503.92	6782	2553.04	4964.82	3160.38	3030.36	3029.22	5654.53	3919.97	1.44249	0.0316311	0.274252
M110T403	110.07021	403.3170	diff	N-.alpha.-(tert-butoxycarbonyl)-l-histidine	[M+H-C6H10O4]+	0.975596775094288			Organic acids and derivatives	Carboxylic acids and derivatives	Amino acids, peptides, and analogues	1.27237e+06	736445	718147	1.26129e+06	1.24553e+06	1.1896e+06	554174	908058	530510	1.02544e+06	812121	623335	1.07056e+06	742272	1.44228	0.0377668	4.02669
M104T271_2	104.10655	271.1410	diff									2.45364e+06	1.55944e+06	2.35766e+06	1.5257e+06	2.38835e+06	1.59996e+06	1.41388e+06	1.31256e+06	1.36671e+06	1.46255e+06	1.27664e+06	1.41022e+06	1.98079e+06	1.37376e+06	1.44187	0.00963304	5.5185
M230T318	230.11280	318.3920	nodiff									20442.3	40678.9	23533.8	21310.7	20315.6	19728	15140.3	16000.7	20975.9	15978.1	16654.4	16519	24334.9	16878.1	1.4418	0.0542489	0.570234
M191T578	191.07551	578.1410	nodiff									11924.6	15736.3	10780.8	13242.9	12556.4	10981.8	10586.1	5884.42	10727.8	5964.98	8893.51	10119.7	12537.1	8696.09	1.4417	0.00862844	0.446218
M343T411	343.23243	411.0375	nodiff									52298.1	31706.1	31870	53662.3	31242.3	25824.6	37269.7	17660.7	15680.5	33535.9	14402.9	38631.5	37767.2	26196.9	1.44167	0.118138	0.68241
M300T209	300.06374	208.9000	nodiff									3354.56	2529.21	2960.42	2512.4	2785.16	2064.15	1521.22	2077.78	1461.56	1870.45	2281.36	2029.12	2700.99	1873.58	1.44162	0.00409243	0.214455
M801T41_3	801.47647	40.7215	nodiff									5461.28	5025.51	4953.66	4000.7	2116.49	4934.63	2931.15	5062.24	2415.3	2537.45	3166.27	2266.12	4415.38	3063.09	1.44148	0.0655921	0.232757
M118T296	118.08579	296.1150	diff	DL-valine	[M+H]+	0.996716753185472	HMDB0000883	C00183	Organic acids and derivatives	Carboxylic acids and derivatives	Amino acids, peptides, and analogues	2.10215e+06	2.14002e+06	2.11024e+06	2.13222e+06	2.13188e+06	2.01044e+06	1.36943e+06	1.38665e+06	1.43313e+06	1.51357e+06	1.58477e+06	1.47318e+06	2.10449e+06	1.46012e+06	1.44131	1.2299e-08	6.41993
M284T258	284.06682	257.8240	nodiff									30202.9	35639.1	32274.1	30540.4	32241.3	31923.9	22617.5	22715.4	21855.3	22808.1	21522.2	22273	32136.9	22298.6	1.44121	2.78711e-07	0.783966
M485T220	485.25979	220.1280	diff									207779	201564	200241	200281	210354	184929	134048	130617	130173	147886	143762	150071	200858	139426	1.44061	2.96739e-07	1.97993
M399T326	398.76705	326.0130	nodiff									1884.11	1446.21	1954.21	2092.53	1210.41	2010.49	1248.6	1659.27	1252.58	891.242	1316.96	988.088	1766.32	1226.12	1.44058	0.0140503	0.160443
M555T351_1	554.63311	350.5920	nodiff									7350.41	7660.79	6510.65	8224.12	7445.48	8837.49	4337.1	4210.08	5310.1	6818.77	6406.55	4888.98	7671.49	5328.6	1.43968	0.00160389	0.371083
M765T220	765.33228	220.1900	nodiff									4553.14	5981.69	5757.91	5577.75	5675.34	5420.73	4133.26	3118.92	4035.51	4167.45	3845.05	3598.39	5494.43	3816.43	1.43968	7.55873e-05	0.315647
M125T493	124.99851	493.3350	nodiff									467.085	1752.31	2603.52	3022.89	2106.37	1572.16	675.335	783.807	2469.58	530.454	1677.39	1869.86	1920.72	1334.4	1.43939	0.254457	0.156716
M486T334	486.04250	334.4320	nodiff									1657.27	1637.7	1617.88	1476.98	1847.06	881.552	1157.26	913.478	1084.12	1236.99	1062.07	883.928	1519.74	1056.31	1.43873	0.0104665	0.153676
M245T300	245.12372	300.2900	diff									66969.2	61924	66235.4	68880.4	60162.5	56619.5	40459.4	44742	41756.7	42134	42121.7	53501.6	63465.2	44119.3	1.43849	3.42353e-05	1.10679
M446T294	446.08878	293.5150	nodiff									2931.19	3681.05	3312.31	3307.09	3845.72	3349.72	2282.9	2452.45	2391.23	2306.52	2052.36	2714.9	3404.51	2366.73	1.43849	6.53414e-05	0.249145
M415T327	414.74232	326.6600	nodiff									9626.2	9130.54	9565.7	8713.55	8744.98	9054.24	4932.91	7164.71	7041.52	5853.35	6844.73	6284.12	9139.2	6353.56	1.43844	2.70535e-05	0.411711
M285T327_2	285.11832	327.2325	nodiff									7884.68	5132.48	4326.62	6169.98	4317	7459.51	4863.55	4145.91	3585.5	3824.74	2865.23	5265.22	5881.71	4091.69	1.43748	0.03339	0.281197
M198T43_1	197.51819	42.9460	nodiff									2530.51	731.013	2958.48	2445.37	1586.05	1913.99	1250.95	1844.22	1946.6	1161.11	892.792	1370.06	2027.57	1410.95	1.43702	0.122823	0.154338
M275T297_1	275.06104	297.3370	nodiff									13716.6	6738.24	6835.6	4308.97	20887.7	6944	6740.34	17733	2941.13	4504.85	3247.65	6194.75	9905.17	6893.63	1.43686	0.396884	0.264747
M162T286	162.07510	285.9020	nodiff									7224.47	6284.12	6748.39	7164.33	6559.9	6993.19	5080.18	4502.44	4128.35	4324.98	4345.24	6148.95	6829.07	4755.02	1.43618	0.000124176	0.351982
M597T262	597.29617	262.2450	nodiff									24675.8	21695.1	24271.8	23747.4	23989.8	25038.9	14072.8	17701.4	17928.8	18083	16923.5	15171.6	23903.1	16646.9	1.43589	5.32185e-06	0.66974
M667T366	666.72837	365.8470	nodiff									9193.35	9313.51	9255.65	9279.38	10023.3	9784.62	4786.85	8179.01	5976.65	6131.88	8244.24	6273.78	9474.97	6598.74	1.43588	0.000509779	0.409725
M395T290_1	395.12950	289.8845	nodiff									2597.37	4978.71	4021.24	2715.5	4087.59	3460.91	2469.89	1502.63	2085.2	2858.15	3486.18	2830	3643.55	2538.67	1.43522	0.03879	0.225595
M920T351	920.29291	350.5890	nodiff									14952.2	16809.2	16007.3	15620.5	14057.5	14810	9713.48	9977.4	10773.3	10362.2	12079.4	11377.1	15376.1	10713.8	1.43517	5.93342e-06	0.540197
M263T260	263.19560	260.3920	nodiff	L-Norleucine	(2M+H)+	0.9325	HMDB0001645	C01933	Organic acids and derivatives	Carboxylic acids and derivatives	"Amino acids, peptides, and analogues"	15097.6	6562.66	14640.8	12855.1	12338.1	13469.2	8228.78	10943.1	7791.17	9218.01	7060.21	9001.73	12493.9	8707.16	1.4349	0.0204087	0.420959
M673T428_2	673.38395	427.8335	nodiff									16474.9	15078.4	13105.5	14863.1	15315.3	14725.5	11868.2	10620.2	10434	13358	8664.02	7488	14927.1	10405.4	1.43456	0.000909468	0.513842
M452T255	452.16434	254.6840	nodiff									5228.24	6328.55	4711.73	12905	5096.24	5048.98	4913.66	3768.6	2591.05	2370.64	11605.8	2161.48	6553.12	4568.54	1.4344	0.334143	0.237847
M484T368	483.55679	367.7710	nodiff									2890.75	3722.16	2434	3095.09	2484.07	3330.24	2473.25	1949.83	1910.89	1877.86	2077.02	2230.79	2992.72	2086.61	1.43425	0.00232177	0.219481
M989T358	989.25240	357.5875	nodiff									11383.7	11103.9	10611.1	6246.61	10438.1	8894.81	9364.96	4382.8	10867.9	1673.26	4782.66	9845.3	9779.72	6819.48	1.43409	0.113359	0.333723
M361T438	361.13857	438.1780	nodiff									6853.82	3952.28	4774.03	6539.48	4777.35	4602.53	3035.54	3473.65	4649.75	3756.18	4358.07	2692.29	5249.92	3660.91	1.43405	0.0186256	0.276403
M89T67	89.05895	67.3600	nodiff									5438.78	5786.15	6302.96	5522.79	11928.5	5461.33	6299.51	4884.47	3844.52	6649.7	4685.66	1840.21	6740.08	4700.68	1.43385	0.138471	0.301972
M438T275	438.12568	274.8740	nodiff									28938	27009.9	27520.4	26228.5	27363.8	25093.6	18277.6	17987.7	16322.8	20920.7	18880	20711.4	27025.7	18850	1.43372	3.33359e-06	0.72012
M788T233	788.15980	233.0365	nodiff									3119.68	3093.49	2213.83	2580.83	2273.05	2495.53	1866.57	1776.37	1715.51	1989.27	1848.15	1811.08	2629.4	1834.49	1.43331	0.000711694	0.213028
M731T258	731.30660	258.4490	nodiff									6921.88	6147.9	6578.27	6465.17	5099.43	7458.87	3740.33	3477.54	1564.1	6237.27	6371.55	5594.32	6445.25	4497.52	1.43307	0.0427239	0.307223
M295T211	295.12814	210.6065	nodiff									11831.1	10845.1	11089.9	10463.2	11404.3	10386.1	9211.06	8553.39	5544.34	7021.62	6406.02	9335.4	11003.3	7678.64	1.43297	0.000657485	0.437163
M806T301	806.40493	300.5850	nodiff	Beauvericin	[M+Na]+	0.872395851693649		C11590	Organic acids and derivatives	Peptidomimetics	Depsipeptides	15050.5	15891.6	15791.8	15981.4	23083.1	13859	10666.5	11506.4	11590.1	11169.8	12140.7	12475.2	16609.5	11591.4	1.43291	0.00420519	0.517765
M252T501	252.10712	501.4710	diff									57218.2	84461.8	93041.9	97625.3	93212.8	80686.1	39041	54351.8	83495.7	84492.1	50460.3	41598.6	84374.3	58906.6	1.43234	0.0317096	1.08091
M472T408	472.20211	408.1205	nodiff									7552.68	6491.95	6829.07	6756.62	5619.8	7661.98	5226.01	4863.88	3791.78	5747.16	3991.99	4948.74	6818.68	4761.59	1.43202	0.000749182	0.343904
M533T391_1	533.10774	391.1520	nodiff									2004.91	2285.75	2419.03	2456.39	2053.53	2434.47	1387.98	1581.33	1224.91	1821.87	2072.34	1446.73	2275.68	1589.2	1.43197	0.00105504	0.19888
M244T62	244.20072	61.8230	nodiff									5338.2	5517.71	5133.57	5484.98	5069.53	6714.33	2558	3453.42	3176.64	4322.82	4347.85	5368.77	5543.05	3871.25	1.43185	0.00577646	0.301989
M148T295	148.09586	295.3800	nodiff									14835.8	15202.3	15232.8	14575.6	14220.2	14355.5	9951.53	9424.46	10030.2	10897.7	10534.7	10915.3	14737.1	10292.3	1.43185	3.67831e-08	0.533252
M735T286	735.40366	286.2410	nodiff									17354.2	17569.5	22387.7	15896.1	18355.4	16132.6	15243.3	10549.2	12854.8	14047.8	11764	10763.8	17949.3	12537.1	1.43169	0.0013241	0.547119
M333T327_2	332.81470	326.6705	nodiff									2038.44	1741.19	1977.65	1890.98	1925.45	1829.82	1189.98	862.554	901.139	1501.3	2050.85	1462.66	1900.59	1328.08	1.43108	0.011881	0.174698
M97T327	96.92679	326.6530	nodiff									7473.28	8105.26	7614.01	7633.24	7745.36	7233.06	4414.53	5535.82	4144.4	4034.49	7447.15	6432.36	7634.04	5334.79	1.43099	0.0026608	0.362024
M357T306	357.21179	305.7010	diff									75174.9	77001.5	76689.3	72986.2	70389	73979.4	36918.6	32054.6	73001.6	81967.4	41255	46646.5	74370	51973.9	1.43091	0.0242253	1.04879
M261T335_2	261.04753	334.9930	nodiff									10030.6	11103.2	9251.94	9832.27	9061.08	9281.42	7092.12	6661.87	7499.33	6049.54	5924.79	7698.67	9760.08	6821.05	1.43088	4.67585e-05	0.422613
M409T257	409.18532	256.5530	nodiff									26537.8	24351.9	25531.5	23068	20355.3	21427.9	14441.2	17150.5	15438.9	18103.1	17307.1	16348.9	23545.4	16464.9	1.43003	8.50162e-05	0.658501
M514T437	514.17751	436.6270	nodiff									4887.58	5138.63	5241.9	4605.87	5093.74	4861.29	1452.99	4234.9	3611.75	5161.43	3330.02	3069.95	4971.51	3476.84	1.42989	0.0159001	0.27753
M580T341	580.24706	340.8230	diff									59499.3	65790.2	60400.1	57146.6	56822	62882.4	36104.9	43203.4	37835.9	41308.8	56308.6	38838.6	60423.4	42266.7	1.42958	0.000264243	1.04085
M330T276	330.01598	275.5460	nodiff									3906.31	3421.89	4093.77	4369.25	3720.11	5343.52	2722.69	2571.97	2757.78	3599.79	2597.97	3136.42	4142.47	2897.77	1.42954	0.0029303	0.264915
M150T205	150.05672	204.8710	nodiff									16841.3	19716.3	17074.9	18817.8	16291.9	16362.1	11877.7	12449.8	10314.3	13673.1	15271.7	9969.5	17517.4	12259.3	1.4289	0.000383093	0.556957
M406T224	406.17032	224.1460	nodiff									6375.05	7136.54	5874.59	5867.62	5512.46	5946.47	4429.01	4315.19	4198.19	4241.17	4327.94	4183.03	6118.79	4282.42	1.42882	1.47648e-05	0.334607
M333T271	333.13145	271.1170	nodiff									1470.26	2317.97	2153.24	1494.48	2252.89	1116.04	1701.47	1174.97	1499.04	1431.75	704.37	1057.35	1800.82	1261.49	1.42753	0.0580985	0.149188
M910T488	910.34602	487.5160	nodiff									13394.6	31780.6	12200.8	8472.47	31441.8	9701.33	14086.7	15978.6	9880.12	11668.9	11873.7	11463.2	17831.9	12491.9	1.42748	0.263162	0.379144
M593T470_1	592.75542	470.1820	nodiff									15948	6348.13	7166.53	12104.6	7649.81	10524.4	6930.29	6560.48	6266.27	7270.77	7366.26	7467.11	9956.92	6976.86	1.42713	0.0761691	0.341913
M641T291	641.24220	290.6875	nodiff									9825.09	10507	10000.3	8694.16	9518.84	5091.22	6506.52	6398.04	6265.24	5463.69	6029.61	6928.46	8939.43	6265.26	1.42683	0.00928929	0.392813
M348T577	348.06931	576.6565	nodiff									10342.7	15097.9	11263.2	9116.84	15260.7	5972.8	19421.5	5825.22	4229.29	10585.5	3606.2	3332.57	11175.7	7833.38	1.42667	0.283665	0.300012
M400T577	400.26535	576.9240	nodiff									24639.2	16500.4	22411.3	20600.7	21300.7	17417.3	15756.5	11484.5	14103.3	10789.8	16875.8	17133.9	20478.3	14357.3	1.42633	0.00440209	0.578896
M413T367_1	412.88211	367.0110	nodiff									2518.61	1957.37	1524	2770.39	1482.66	2342.2	1510.48	1311.23	1512.05	1609.9	1600.79	1287.41	2099.2	1471.98	1.42611	0.0190874	0.17103
M869T72	868.58244	71.8470	nodiff									9332.01	9427.09	9337.37	8187.04	5295.11	10657.9	7922.66	6378.76	5809.53	4724.29	6081.95	5713.71	8706.08	6105.15	1.42602	0.0133442	0.349667
M526T391	526.07672	390.9010	nodiff									1602.65	1690.94	1435.38	2189.35	1728.4	1349.13	1321.41	957.141	1374.11	1287.92	1234.67	847.399	1665.97	1170.44	1.42337	0.00773925	0.159341
M95T238	95.02305	238.1510	nodiff									5736.23	4557.96	5129.3	5554.47	5586.28	4275.35	5511.32	3342.9	2276.83	4806.6	2951.42	2777.92	5139.93	3611.16	1.42335	0.0234894	0.271297
M197T299	197.05868	298.6590	nodiff									13373.5	13915	13765	13938.1	13353.1	13228.5	8305.76	9101.14	8718.99	10511.7	9957.61	10724.6	13595.5	9553.31	1.42312	2.47613e-06	0.508083
M544T227	544.31087	226.6100	nodiff									31925.1	34003.9	30380.8	29651.9	30066.9	29753.9	26295.3	26916.3	16324.1	16585.5	26024.7	18433.5	30963.7	21763.2	1.42275	0.00197017	0.710147
M1133T316	1133.45415	316.0900	nodiff									6508.69	7414.81	6719.45	6024.89	7284.58	5734.39	4329.28	6044.4	3507.25	5610.95	4305.81	4097.4	6614.47	4649.18	1.42272	0.00218701	0.332951
M409T292	409.20416	292.0700	diff									181301	181571	172849	175048	202102	168299	127378	124883	122668	130894	124614	129650	180195	126681	1.42243	8.80131e-07	1.84096
M456T383_1	456.07520	383.2320	nodiff									3103.22	2991.46	2715.93	3393	2730.67	2721.72	2327.46	1819.38	1873.92	2158.83	2278.97	1955.07	2942.67	2068.94	1.42231	0.000110448	0.228533
M289T99	289.06531	99.4840	nodiff									4854.82	5255.47	5322.71	4766.07	4535.5	4337.99	3114.49	4963.75	3055.61	3945.37	2442.73	2923.01	4845.43	3407.49	1.42199	0.00501914	0.277852
M243T67_1	243.08680	67.4040	diff	Lumichrome	[M+H]+	0.935602074618552		C01727	Organoheterocyclic compounds	Pteridines and derivatives	Alloxazines and isoalloxazines	154625	127538	121653	103178	95343.5	84612.3	75932.8	81949	74335.3	80265.3	82642.7	87984.9	114492	80518.3	1.42194	0.0091879	1.36074
M605T331	605.22890	330.5090	nodiff									8264.59	6533.65	7849.11	8027.88	7081.48	6818.81	4724.87	6148.9	5444.35	4970.1	4972.77	5091.98	7429.25	5225.49	1.42173	0.000105414	0.364968
M747T456	747.26687	456.0450	nodiff									4542.61	4384.18	5239.8	3474.54	7555.13	3009.48	2817.51	2800.6	3386.8	3743.63	3785.15	3305.6	4700.96	3306.55	1.42171	0.0672478	0.240225
M555T310	555.27427	310.0390	nodiff									10099.3	13197.4	11541.1	18451.4	11876.1	10662.1	7412.41	9853.97	8365.31	10576.7	9499.7	7633.59	12637.9	8890.28	1.42154	0.0193705	0.433433
M520T368	519.82719	367.7360	nodiff									3080.37	3631.08	4156.07	4754.78	3684.48	4471.11	2935.13	2778.96	3144.83	3265.85	2412.04	2192.41	3962.98	2788.21	1.42134	0.00310264	0.249064
M512T219	512.22795	218.5640	nodiff									3903.23	3818.09	3837.21	4389.22	4037.11	3801.71	2768.33	1960.86	2822.64	3885.23	2575.71	2722.92	3964.43	2789.28	1.42131	0.00145053	0.261411
M770T468	770.29196	467.9930	nodiff									10229.2	5767.54	11613.3	7164.06	8391.99	3823.43	4388.31	3999.37	3684.14	7088.71	8134.88	5765.67	7831.58	5510.18	1.42129	0.124392	0.301754
M233T36	233.15240	36.3215	nodiff									4739.62	2496.53	2841.35	3536.98	30983.1	1633.78	2298.27	3103.79	3677.8	2611.16	3370.03	17479.6	7705.22	5423.44	1.42073	0.673886	0.168842
M497T110	497.23466	110.3060	nodiff	Gitoxigenin diacetate	[M+Na]+	0.727580056461166			Lipids and lipid-like molecules	Steroids and steroid derivatives	Steroid lactones	7414.83	6466.5	10507.9	6705.18	7387.35	6758.66	4850.5	4614.91	4430.5	5448.14	6667.82	5832.97	7540.07	5307.47	1.42065	0.010043	0.339779
M238T245	238.07904	245.1360	diff									79240.7	86015.2	82120.9	82930.9	80539.7	84344.6	58376.6	56998	59716	59707.5	55312.7	58519	82532	58105	1.42039	2.20022e-09	1.2455
M475T366	475.39617	366.4660	nodiff									2462.27	2308.35	3013.99	3378.23	2897.13	3765.83	2320.57	2072.29	2103.55	2133.36	1492.1	2428.02	2970.97	2091.65	1.42039	0.00699961	0.211771
M730T352	729.62609	351.8820	nodiff									4041.24	3875.14	3410.08	3281.64	4594.73	4394.43	1462.59	1972.89	2556.42	4392.34	3102.34	3130.82	3932.88	2769.57	1.42003	0.0328108	0.254293
M542T360_2	542.13349	360.0490	nodiff									11516	11615.9	11314.2	12280.5	15590.8	11246.7	10012.9	5616.41	7618.45	7970.2	8044.11	12561.7	12260.7	8637.31	1.4195	0.0121756	0.431091
M366T306	366.17533	305.9800	nodiff									20943.1	22297.1	20640.9	17689.8	19785.4	22626.8	15779.5	12895.3	13672.7	15446.1	14800.5	14756.7	20663.8	14558.5	1.41937	3.27011e-05	0.615024
M747T34	746.52378	34.0615	nodiff									4051.38	3703.33	1779.26	4366.92	1895.79	1079.85	1345.95	3920.51	2770.93	1231.63	1319.37	1303.17	2812.75	1981.93	1.4192	0.280401	0.203054
M158T465	158.10413	465.3750	nodiff									11565	15105.6	3803	10581	9630.79	9560.54	1484.27	3947.26	4581.39	14256.3	14147.1	4037.11	10041	7075.57	1.41911	0.304965	0.314532
M604T250	604.29959	249.5780	nodiff									16164.5	17763.8	16404.7	16709.4	18332.9	18294.2	25546.3	4597.74	24240.2	4233.93	8459.22	5977.75	17278.3	12175.9	1.41906	0.240588	0.370697
M358T72	358.24196	72.4910	nodiff	[5-acetyloxy-3-(hydroxymethyl)-2-oxo-6-propan-2-ylcyclohex-3-en-1-yl] 3-methylpentanoate	[M+NH4]+	0.712816516560393			Lipids and lipid-like molecules	Prenol lipids	Monoterpenoids	9602.12	6266.47	7875.11	4433.07	3739.95	6828.51	3948.16	3296.69	4274.26	4671.69	7147.65	3969.77	6457.54	4551.37	1.41881	0.0976884	0.270993
M395T321	395.04343	321.4830	nodiff									4493.06	3849.37	4149.99	3334	4123.99	3675.42	2659.24	2304.2	2622.16	2599	3544.29	2923.3	3937.64	2775.37	1.41878	0.000684971	0.261414
M324T120	324.08752	120.2255	nodiff									5110.43	15557.1	4524.67	4676.79	6778.25	4308.06	3890.2	3873.97	5175.56	4915.48	5304.21	5709.65	6825.88	4811.51	1.41866	0.291945	0.23496
M433T53	433.06948	52.7125	nodiff									715.611	847.114	909.508	678.606	602.849	610.371	269.756	632.01	340.632	513.728	631.461	688.671	727.343	512.71	1.41863	0.0332996	0.105622
M327T135_1	326.70854	134.9900	nodiff									12587	10154.5	9886.16	9269.58	9944.16	11942.6	7513.08	7466	7078.03	7540.79	7223.15	8149.1	10630.7	7495.03	1.41836	0.000220819	0.432458
M281T197	281.14820	197.1490	nodiff									8934.93	8078.19	7421.21	6546.3	7395.31	7404.82	5386.54	5232.25	5570.84	5740.3	5608.83	4763.56	7630.13	5383.72	1.41726	9.23189e-05	0.368715
M702T351_1	701.59640	351.2290	nodiff									2857.42	3505.03	3818.97	3665.69	4104.44	3148.87	1721.4	1855.92	2160.05	2896.38	3538.65	2716.14	3516.74	2481.42	1.41723	0.0121554	0.233923
M189T576	189.15864	576.0070	nodiff									59435.1	108881	105441	49468.3	22816.1	131532	59823	21148.6	50496.3	59503.1	63534.4	82479.4	79595.6	56164.1	1.4172	0.244888	0.844489
M792T392	792.33604	392.2040	nodiff									32822.3	32848	40617.3	30198.2	27580.5	30683.5	22505.7	23572.8	22347.2	21416.9	22077.4	25503.3	32458.3	22903.9	1.41715	0.000536035	0.749971
M455T265	455.25930	265.4670	nodiff									11245.7	14094.8	8722.1	8837.53	9694.03	10200.9	7132.63	7375.77	6202.91	12027.9	6463.92	5116.01	10465.8	7386.53	1.41688	0.0369499	0.392283
M455T348_2	454.93686	348.0130	nodiff									2972.79	2074.6	2200.91	2330.17	2450.98	2898.55	1514.81	797.97	1382.06	2265.72	1877.26	2699.85	2488	1756.28	1.41663	0.0422096	0.189526
M876T278_1	875.74087	278.0860	nodiff									3876.58	2618.13	4162.24	2398.77	3079.92	1887	2810.28	2937.58	874.523	2283.58	2364.92	1454.45	3003.77	2120.89	1.41628	0.0995611	0.182751
M673T135	673.33838	134.9800	nodiff	Thapsigargin	[M+Na]+	0.863185815982132		C09561	Organic acids and derivatives	Carboxylic acids and derivatives	Pentacarboxylic acids and derivatives	7205.88	5971.96	6507.78	6907.44	6070.6	7058.06	4317.7	4612.66	4071.32	5004.15	4864.94	5186.98	6620.29	4676.29	1.41571	3.33058e-05	0.345814
M167T237	167.11697	237.2545	nodiff									9549.13	10340.5	15515.3	15014.9	8637.67	9662.6	6395.85	8729	8598.32	8959.87	9192.71	6679.46	11453.3	8092.54	1.4153	0.0295587	0.414228
M820T363	820.44654	363.3010	nodiff									4713.32	3755.93	3653.75	4646.91	4791.83	3756.9	3325.64	1875.41	3119.64	2863.32	3718.64	2987.22	4219.77	2981.64	1.41525	0.00434381	0.258579
M178T42	178.08545	41.6350	nodiff									9957.93	9267.07	9585.6	9582.12	8541.69	7966.06	6462.21	6371.89	6485.75	6706.65	6928.77	5864.4	9150.08	6469.95	1.41424	1.32268e-05	0.409675
M390T349_1	389.63748	349.3340	nodiff									5081.32	6715.62	6763.79	5967.3	5729.16	7135.98	3312.55	3517.51	4695.44	6246.38	4485.8	4184.37	6232.2	4407.01	1.41416	0.00643289	0.318377
M349T140	348.72145	140.0880	nodiff									13953	13191.3	13379.5	13845.1	14229.3	12368.4	9699.91	10272.8	9169.53	10468.3	8699.06	8945.65	13494.5	9542.53	1.41414	1.89388e-06	0.498841
M540T227	539.84244	226.6855	nodiff									2202.61	2589.56	2678.59	2724.81	2545.31	2062.64	1505.03	1752.19	1859.73	1873.53	1845.69	1632.62	2467.25	1744.8	1.41406	0.000188703	0.210149
M213T284	213.07625	283.6980	diff									58764.1	58103.4	56830.2	59110.3	70133.5	56794.7	40250.3	38675.4	44818.3	45689.9	43907.1	41152.4	59956	42415.6	1.41354	2.27703e-05	1.04508
M228T374	228.14457	373.5600	diff									100108	104632	103561	154252	100367	152155	82257.8	80435.3	89041	95303	80096.9	78755.3	119179	84314.9	1.4135	0.0105343	1.31442
M485T340_1	485.19842	339.5345	nodiff	Benzenepropanoic acid, 5-(3-carboxybenzoyl)-2-[[(5e)-6-(4-methoxyphenyl)-5-hexen-1-yl]oxy]-	[M+H-H2O]+	0.702463417050595			Benzenoids	Benzene and substituted derivatives	Benzophenones	12680.9	12982.9	13857.3	11785.1	16601.6	8974.5	7850.44	11868.7	6856.53	9878.9	9157.27	8782.61	12813.7	9065.75	1.41342	0.0129234	0.437319
M355T398	355.00890	397.5630	nodiff									7717.81	7824.92	7011.06	8447.75	7821.16	6323.23	4517.44	5129.57	5349	5941.77	6078.32	4934.35	7524.32	5325.08	1.413	0.000216257	0.366079
M170T391	170.09140	390.6580	nodiff									3106.73	4947.69	4663.41	4945.69	4043.49	4652.66	4904.83	3294.72	4465.86	4118.02	951.385	921.25	4393.28	3109.34	1.41293	0.129255	0.213642
M327T347	327.05039	347.3520	nodiff									32583.6	34532.9	27812.6	27925.2	33014.8	25322.2	18125.5	18887.9	17428.3	23924.5	24895.2	24987.4	30198.6	21374.8	1.41281	0.00177828	0.71827
M316T293	316.18570	292.8990	diff									156443	166130	160135	151328	171003	150004	106630	106317	104495	119292	124311	115117	159174	112694	1.41244	1.86799e-06	1.72569
M1135T316_1	1135.38975	315.8140	nodiff									9360.59	9046.89	8098.39	7547.92	8801.18	6517.54	5042.16	4926.72	4081.72	6925.12	7345.36	6645.6	8228.75	5827.78	1.41199	0.00599432	0.365967
M392T231	392.09302	231.1410	nodiff									2592.23	2342.23	1871.09	2360.89	2508.78	2339.08	1445.37	1950.19	1707.14	1500.03	1544.05	1778.84	2335.72	1654.27	1.41193	0.000352421	0.199423
M718T139	718.36699	139.4570	nodiff									2443.09	1651.22	1735.93	1408.42	2476.4	1400.01	1223.03	1228.47	1297.95	1260.94	1329.01	1534.71	1852.51	1312.35	1.41159	0.0249926	0.159994
M652T322	652.25990	321.5570	diff									113593	121178	113291	81882.5	114230	85301.3	66472.2	69082	54634.7	85867.5	88293.4	81584.1	104913	74322.3	1.41159	0.00556799	1.29836
M504T271	504.34832	271.1300	nodiff									7249.41	6835.29	6821.13	6567.81	6928.81	6956.82	4740.64	4639.09	4244.33	4427.07	5337.06	5912.45	6893.21	4883.44	1.41155	2.29386e-05	0.354296
M351T159	351.02224	158.5290	nodiff									1887.93	2357.28	1853.76	1014.88	1819.87	2133.4	1614.47	641.26	1380.35	1535.61	1229.01	1439.94	1844.52	1306.77	1.41151	0.0451269	0.162122
M586T365_2	586.41965	364.6050	nodiff									4330.59	3249.43	4149.28	4040.41	4529.03	4198.37	3362.6	2857.2	2039.79	3608.36	3102.41	2386.52	4082.85	2892.81	1.41138	0.0027737	0.265793
M475T420	474.79539	419.7670	nodiff									6192.4	6041.28	5710.99	6442.97	6154.16	6860.36	3795.21	4379.59	4803.29	3922.84	4756.14	4844.02	6233.69	4416.85	1.41134	2.45656e-05	0.33224
M598T305	598.33100	305.0450	diff	5-[[4-[5-[[4-[5-[acetyl(hydroxy)amino]pentylamino]-4-oxobutanoyl]-hydroxyamino]pentylamino]-4-oxobutanoyl]-hydroxyamino]pentanoic acid	[M+Na]+	0.989468392128838			Lipids and lipid-like molecules	Fatty Acyls	Fatty amides	947095	946165	1.00805e+06	1.01954e+06	988512	917642	688530	670478	673424	721038	694169	681649	971166	688214	1.41114	2.27081e-08	4.26026
M361T269	361.16334	268.6430	nodiff									24625.4	22670.4	21666.2	23453.3	23722.2	23577.7	16549.2	10598.5	17595.9	17479.7	18084.8	18728.3	23285.9	16506.1	1.41075	0.000360491	0.636828
M461T272	461.25936	272.3120	nodiff									31455.6	31056.8	34414.7	28444.8	31715.6	31865.9	21485	22531.7	20594.3	23537.4	22928.8	22910.7	31492.2	22331.3	1.41023	1.30762e-06	0.763015
M190T146	190.09580	146.2840	nodiff									9779.7	16780.4	8205.25	4024.6	13779.4	13694	5773.15	9971.3	5909.26	5965.17	11779.1	7592.61	11043.9	7831.76	1.41014	0.165068	0.363214
M653T414	652.81946	414.4880	nodiff									15861.1	14120.2	13620.7	8307.31	14073.7	11721.9	7441.56	10230.8	8528.03	9144.16	10775.5	8987.75	12950.8	9184.63	1.41005	0.00961557	0.442944
M635T416	635.28615	416.2920	nodiff									24592.7	10933.3	28334.7	27773.8	25253.4	14735.8	14090	15422.1	16180.3	16064.9	17049.1	14575.6	21937.3	15563.7	1.40952	0.0603537	0.532879
M169T286	169.09584	286.4660	nodiff									10604.2	13956	9235.92	9852.31	12961.5	10245.6	6138.61	4484.18	9873.22	12492.5	7367.39	7087.86	11142.6	7907.29	1.40915	0.0427368	0.396736
M580T220	580.23572	219.6750	nodiff									4588.32	4352.92	4140.39	4769.06	4309.63	3827.06	3129.49	3521.74	2948.22	2837.64	2449.96	3558.99	4331.23	3074.34	1.40883	0.000193298	0.277975
M603T370_1	602.74970	369.6690	nodiff									3804.36	5636.43	4801.34	5215.32	7288.37	6128.83	4302.36	2799.48	3424.43	5524.34	2711.04	4573.28	5479.11	3889.15	1.40882	0.0372665	0.289055
M398T137	398.17009	136.5255	nodiff									9046.61	5528.01	5347.4	7419.6	5000.89	5275.82	4632.34	5304.65	3809.11	3478.01	3472.48	6010.96	6269.72	4451.26	1.40853	0.0432869	0.299985
M168T58	168.04649	57.9990	nodiff									2591.25	1435.89	1303.77	2235.76	1784.12	1199.6	1327.58	1642.4	1137.98	1003.28	1163.19	1217.09	1758.4	1248.59	1.40831	0.0632593	0.150817
M710T340	710.40527	339.5180	nodiff	Germbudine	[M+H]+	0.807406380365164			Lipids and lipid-like molecules	Steroids and steroid derivatives	Steroidal alkaloids	19024.1	21080.1	18542.8	19610.5	19903.4	18980.2	12023.2	12193.3	11870.2	10833.8	11408.3	24896.6	19523.5	13870.9	1.40752	0.0304842	0.53997
M414T37_2	414.31925	37.4170	nodiff									6229.69	10063.2	7546.07	6982.99	6043.63	7055.62	6365.93	3461.38	3290.93	6849	4824.34	6418.87	7320.21	5201.74	1.40726	0.0359343	0.314132
M214T342	214.04778	342.1190	nodiff									2624	2955.46	2550.41	2866.73	2134.28	2217.27	1971.11	2198.35	1858.84	1653.88	1721.54	1507.98	2558.02	1818.62	1.40658	0.0013803	0.206779
M510T275	510.05590	274.9245	nodiff									1272.94	1342.93	822.264	759.642	939.238	1037.17	641.529	763.667	820.99	801.357	508.063	855.434	1029.03	731.84	1.40609	0.0230735	0.118868
M354T400	354.08896	399.5290	nodiff									4012.93	4901	5012.39	4038.55	4753.9	4173.27	3271.97	3728.3	2605.79	4367.03	2598.62	2554.3	4482.01	3187.67	1.40605	0.00463288	0.268684
M181T53_2	181.09633	53.2200	nodiff									791838	800273	731589	795327	434369	390043	386158	388488	372137	350352	310616	997188	657240	467490	1.40589	0.182026	3.38993
M557T256	557.22260	255.9110	nodiff									18694	22323.5	17714.3	18601.1	19991.7	20665.9	13911.7	12779.3	13397.2	16263.4	13996.1	13580.9	19665.1	13988.1	1.40584	5.03715e-05	0.596411
M589T44	589.28901	44.0280	nodiff									1641.44	1780.71	1967.6	1067.14	771.192	755.824	942.569	780.784	953.955	785.465	1430.01	786.423	1330.65	946.534	1.40581	0.140838	0.1295
M224T287_2	224.13817	287.3610	nodiff									5411.11	5590.43	6001.28	5127.83	4352.52	3097.02	2477.17	2678.7	5419.06	1838.23	4394.08	4234.49	4930.03	3506.95	1.40579	0.0722825	0.286906
M643T472	643.23829	472.2610	nodiff									12045.1	2903.03	9221.94	7412.76	11015.1	7965.1	3183.71	3774.84	11174.7	7334.22	5236.77	5265.97	8427.18	5995.04	1.40569	0.201075	0.277827
M387T400	387.19725	399.9870	nodiff									25869.1	35349.9	25937.8	26580.5	29131.2	32758.7	20693.3	20554.4	21525.9	22981.3	19495.7	19692.3	29271.2	20823.8	1.40566	0.000577841	0.704914
M339T215	339.16506	214.6670	nodiff									23792.2	14607.1	14336.3	12971.4	13570	11848.2	10552.1	10443.7	10556.7	10527	11545	11205.4	15187.5	10805	1.4056	0.0333841	0.450299
M138T286	138.05410	285.9550	diff	Trigonelline	[M+H]+	0.927545412049741	HMDB0000875	C01004	Alkaloids and derivatives			151893	158547	158009	157244	156455	143132	102164	109918	101149	119328	113987	111750	154213	109716	1.40557	3.20872e-07	1.69695
M672T242	671.91984	241.6310	nodiff									1740.68	2463.56	2193.08	1662.94	2235.72	1205.68	1879.08	1341.25	559.982	1172.18	1244.37	1987.06	1916.94	1363.99	1.4054	0.0806776	0.154437
M1128T220	1127.51053	220.2520	nodiff									2720.14	3040.77	3099.69	2912.68	3276.12	2895.11	2633.31	1281.65	2447.18	2117.42	2458.6	1830.67	2990.75	2128.14	1.40534	0.00288447	0.217904
M935T328	935.36550	327.9670	nodiff									2977.66	3047.49	3661.74	4057.95	4270.06	6055.61	3080.51	2242.77	1809.55	2889.49	3057.28	4051.49	4011.75	2855.18	1.40508	0.0652222	0.239968
M125T43	125.06988	43.4040	nodiff									34337	34668.8	16400.3	19318.4	34479.2	23313.9	17608.2	17779.6	20819.8	21804.3	18524.7	19157.2	27086.3	19282.3	1.40472	0.0499595	0.59216
M435T258	435.22129	257.8480	nodiff									24259	26201.8	22036	21780.1	21397.1	22556.1	18361.6	14808.8	14437.9	17892	17020.9	15906.9	23038.3	16404.7	1.40438	5.90472e-05	0.6379
M410T435	410.02458	435.0750	nodiff									3009.07	3154.96	3701.65	3354.42	3156.47	3542.37	2025.5	2636.89	2131.27	2827.78	1928.11	2637.94	3319.82	2364.58	1.40398	0.000493909	0.237442
M434T419	433.70998	419.3290	nodiff									4869.33	7017.61	6462.1	5640.99	4685.29	6789.21	4279.28	4698.43	4361.64	3248.17	4975.03	3698.97	5910.76	4210.25	1.4039	0.00552985	0.295499
M1119T315	1119.41533	315.1940	nodiff									4810.93	4946.07	3915.51	4294.98	4774.01	4414	3501.9	2833.88	2810.33	3480.68	3482.57	3236.93	4525.92	3224.38	1.40365	9.21827e-05	0.284172
M414T307	414.19738	307.2335	nodiff									12557.6	14250.2	7896.13	7907.93	7863.41	7338.18	6791.41	8155.81	5211.2	7857.11	6315.85	6858.9	9635.58	6865.04	1.40357	0.057352	0.345824
M398T59_1	397.77607	59.4850	nodiff									1865.22	1700.83	1942.03	1181.04	1023	1787.45	1250.19	1585.15	933.217	612.762	1064.27	1322.57	1583.26	1128.03	1.40357	0.054278	0.139278
M170T390	170.04154	390.1640	diff									63755.5	63348.3	63297.9	62374.6	59782.1	60261.7	41330.9	42176.9	40306.5	45425.2	46559.6	49826	62136.7	44270.9	1.40356	7.23064e-07	1.0745
M434T429	434.13935	428.9940	nodiff									8290.85	6673.78	6628.67	9033.35	6098.04	6146.22	4268.53	6676.93	4354.59	6909.59	4889.74	3450.69	7145.15	5091.68	1.4033	0.0219586	0.317551
M257T299	257.17906	298.9890	nodiff									11984.5	12103.5	12683.1	13454	11162.5	11516.1	8717.71	7900.06	9085.35	7561.02	8889.48	9816.38	12150.6	8661.67	1.4028	2.43908e-05	0.469082
M337T463	337.18336	463.3220	nodiff									31075.6	42307.7	41111.2	34082.6	35124	33575.9	24401.1	26388.2	25267.7	26752.8	26018.7	26119.8	36212.8	25824.7	1.40225	0.000233013	0.788636
M861T41_1	860.50927	40.9685	nodiff									6261.69	6207.88	6067.57	3215.29	2630.63	6846.66	3955.22	4179.87	3569.45	2614.85	5263.62	2692.2	5204.95	3712.53	1.40199	0.105485	0.23683
M569T366_2	569.38013	365.8660	nodiff									2475.54	1660.44	1421.17	2166.79	1614.37	1423.99	1474.22	852.035	1452.18	1279.04	1084.73	1534.64	1793.72	1279.47	1.40192	0.032173	0.15756
M138T223	138.09037	223.4580	nodiff									15933.6	16142.6	15887.8	15282	16185.3	15122.4	11393.4	11367.2	11048.8	11064.1	11154.4	11424	15758.9	11242	1.4018	5.45614e-10	0.540522
M559T256_1	559.22419	256.2215	nodiff									7610.81	7884.92	7455.99	6944.61	9008.54	5211.43	4855.55	3794.06	4504.05	5100.9	6834.37	6387.01	7352.71	5245.99	1.40159	0.0126955	0.334832
M567T345	567.27276	344.7780	nodiff									9404.11	11303.6	10558.7	8551.4	9225.33	8959.65	7178.67	7090.03	7423.07	7718.84	5314.34	6660.55	9667.14	6897.58	1.40153	0.00051772	0.401376
M302T402	302.10757	402.1290	nodiff									8508.6	7748.1	6406.58	6352.52	6825.09	7417.75	6374.62	4595.53	4859.48	5937.85	5098.51	4002.36	7209.77	5144.72	1.40139	0.00193761	0.346143
M273T320	273.04698	319.6565	nodiff									2765.93	2583.44	3488.26	3510.52	3732.87	3093.24	2022.97	2139.55	2403.2	2456.67	2281.44	2383.92	3195.71	2281.29	1.40083	0.000982455	0.228852
M411T411	411.14748	410.8500	nodiff	Nisoldipine (sular)	[M+Na]+	0.710993738892092			Organoheterocyclic compounds	Pyridines and derivatives	Hydropyridines	22800.7	23507.4	23878.3	22416.8	21827.6	23709.7	14858.3	15496.2	14529.1	17664.6	15687.1	20380.2	23023.4	16435.9	1.4008	4.57687e-05	0.642128
M422T368	421.94379	368.3810	nodiff									12654.2	14169.9	12257.7	11084.7	12290.5	12117.5	9598.61	7692.91	10709.7	6671.16	8417.86	10146.8	12429.1	8872.85	1.4008	0.000812128	0.451485
M413T207	413.23788	206.8990	nodiff									45477.5	45826.6	50532.5	38685.6	42107.4	38283.1	31435.9	29388.7	31128.9	35405.9	28885.1	30022.6	43485.4	31044.5	1.40074	0.000176519	0.867154
M446T466_1	445.89700	465.6925	nodiff									1115.29	1438.53	1525.66	1593.84	1968.04	1750.03	1476.91	1094.34	1140.54	916.29	617.197	1459.87	1565.23	1117.52	1.40062	0.0309872	0.14304
M518T347	518.21788	346.7140	nodiff									8385.6	6494.94	6420.11	7549.96	4892.3	8857.55	6816.38	4160.95	3803.83	4269.82	3505.83	7865.47	7100.08	5070.38	1.4003	0.0581918	0.292949
M597T257_2	597.23555	256.5780	nodiff									5667.19	7146.92	5775.56	6322.07	5717.75	4699.95	4881.22	5313.52	3553.09	2679.58	4201.23	4608.27	5888.24	4206.15	1.39991	0.00824783	0.308476
M371T342	371.22797	342.1415	nodiff									9444.16	13167.2	14074.7	11357.9	11195.7	11728	8488.23	7003.63	8792.89	10211.4	10511.9	5691.68	11827.9	8449.96	1.39976	0.00724643	0.424707
M461T351_1	460.64929	350.5770	nodiff									5400.26	5810.15	4107.62	5142.79	4701.26	5515.69	3409.85	3733.62	2529.39	5160.11	3082.25	4001.81	5112.96	3652.84	1.39972	0.0083423	0.285249
M703T341	703.26818	341.4715	nodiff									6113.63	3789.82	15448.5	4423.46	7447.17	2558.68	5290.19	6197.23	5186.75	3443.6	4226.13	4082.62	6630.2	4737.76	1.39944	0.352947	0.241829
M354T220_1	354.08186	219.5440	nodiff									3577.87	3452.81	3372.9	4193.41	2977.11	3384.89	2965.33	2815.25	2421.74	1945.78	2486.22	2343.69	3493.16	2496.33	1.39932	0.00107239	0.238126
M376T61	376.22896	61.0300	nodiff									934.951	1925.15	771.333	1614.62	5343.5	1502.39	1483.91	1043.62	1507.84	1124.05	1475.25	2007.59	2015.32	1440.37	1.39917	0.432255	0.121863
M689T351	688.62664	351.1700	nodiff									3509.59	4876.91	5046.1	3819.07	3449.12	3669.37	2879.85	1904.53	2072.12	3157.4	4350.52	3053.76	4061.69	2903.03	1.39912	0.0309571	0.236881
M133T208	133.06039	207.5100	nodiff									3080.03	2687.63	2017.61	3332.36	3040.57	1840.95	3239.08	2821.79	1466.84	1213.83	217.453	2477.7	2666.52	1906.11	1.39893	0.179421	0.166928
M621T336_2	621.32671	335.6210	nodiff									41927	42043.5	43134	42575.2	44570.3	41163	30007.7	31708.4	26704.4	30846.8	32326.6	31029.3	42568.8	30437.2	1.39858	1.55087e-07	0.885004
M325T125	325.13406	125.2585	nodiff									3138.18	5289.54	5154.55	1992.3	4588.91	4942.81	4040.94	3870.49	1471.83	1254.83	4197.25	3117.12	4184.38	2992.08	1.39849	0.149252	0.207859
M467T34_2	467.40751	34.3920	nodiff									837.042	1180.16	765.338	911.783	890.597	789.54	477.633	502.145	989.294	897.146	561.582	416.053	895.744	640.642	1.3982	0.0522804	0.105654
M598T287	598.33044	287.0740	diff									170984	221457	169980	175004	186754	219615	127774	149812	123103	138385	150901	128153	190632	136355	1.39806	0.000560082	1.79707
M541T366	540.82830	366.4570	nodiff									5860.82	8653.35	8605.28	5735.09	5869.78	6818.45	7351.29	6427.12	4038.37	3227.11	4026.3	4651.81	6923.8	4953.67	1.39771	0.0448904	0.291041
M629T405	629.27695	404.7860	nodiff									14516.6	20942.9	17804.8	10153.5	13046.8	14568.9	11111.2	11642.3	10200.4	12422.7	11100.5	8658.88	15172.2	10856	1.39759	0.0240343	0.451841
M117T134	117.05628	133.7830	nodiff									20156	30998.4	27499.8	11955.7	12942.7	12921.8	11532.3	13996.1	12668.9	14149.2	17456.3	13562.1	19412.4	13894.2	1.39716	0.142118	0.466606
M222T64	222.12311	64.0070	nodiff									3077.24	3629.16	4926.05	2353.59	3052.85	2604.93	2544.36	3126.04	3735.71	1331.81	2249.19	1073.22	3273.97	2343.39	1.39711	0.128744	0.185827
M520T130	520.06037	129.9470	nodiff									1577.99	1876.48	1806.86	1509.18	1666.57	1936.63	1188.62	1296.43	1430.86	1052.14	1268.12	1190.08	1728.95	1237.71	1.3969	0.000212267	0.168961
M545T220	545.19014	220.2520	nodiff									3692.05	4202.01	3377.16	3698.71	3830.23	3722.21	2389.5	2368.13	2822.06	2638.32	3157.69	2748.14	3753.73	2687.31	1.39684	6.38168e-05	0.256608
M606T270	606.34706	269.5960	nodiff									23957	20751.7	21362.7	19822.1	18893.3	20461	7233.69	14300.5	14440.1	23892.3	15060.5	14745.7	20874.6	14945.5	1.39672	0.0261846	0.551946
M438T137	438.26853	136.5875	nodiff									3139.23	3150.45	2654.73	2753.58	4346.7	2829.4	968.294	1903.83	4138.04	2952.07	1391.22	2161.59	3145.68	2252.51	1.39652	0.124335	0.182279
M308T211	308.17046	210.7360	nodiff									35187.5	35385.6	33639.2	32639.4	35480.8	30454.5	22473	22127.9	20536.3	25989.3	25559.8	28526.1	33797.8	24202	1.39649	6.43428e-05	0.779887
M1084T351	1084.30061	350.5920	nodiff									6242.59	5413.86	6329.23	5424.24	7022.97	5291.91	5650.9	2522.81	3355.51	6291.94	3982.19	3783.67	5954.14	4264.5	1.39621	0.0260789	0.299068
M372T335	372.17493	334.9930	diff									51811.1	55003.8	58026.8	55927.3	57828.1	55675.9	38571.2	39667.4	39167.2	41940.4	40303	39778.5	55712.2	39904.6	1.39613	3.01162e-08	1.00917
M257T204	257.11193	204.2750	nodiff									11544.1	4794.29	4956.59	4789.48	6122.12	10677.6	4917.78	4497.84	5628.25	5138.52	5127.25	5427.68	7147.37	5122.89	1.39518	0.146173	0.301068
M645T496_2	645.24955	495.6550	nodiff									8156.58	5497.05	8488.59	5486.29	14085	6409.83	6947.27	4655.19	5557.42	3709.71	6439.44	7183.5	8020.56	5748.75	1.39518	0.14443	0.285308
M195T324	195.11161	324.0840	diff									198486	206753	203342	201752	198752	194381	137425	140706	142961	152465	146692	142676	200578	143821	1.39464	1.64763e-09	1.92318
M153T37_1	153.12614	36.8130	nodiff									2447.62	2647.89	3235.03	21841.5	2488.63	2573.27	5425.31	7901.03	2885.72	3380.5	3054.06	2619.41	5872.32	4211	1.39452	0.626158	0.268778
M1035T236	1034.52850	236.2540	nodiff									8589.39	8833.19	8867.37	6625.48	7464.42	7371.66	5310.25	3954.58	5236.29	8513.26	4921.24	6325.64	7958.59	5710.21	1.39375	0.0129987	0.348102
M154T638	154.12149	637.7470	nodiff									2750.36	1792.15	2562.24	3906.87	3610.14	4254	2086.9	1617.61	2332.83	2620.52	2294.69	2591.46	3145.96	2257.34	1.39366	0.0553775	0.206339
M286T67	286.08077	67.4225	nodiff									5334.78	2544.58	3517.64	2583.51	2781.86	7044.75	3934.64	3331.23	2063.79	2791.35	1887.02	3079.31	3967.85	2847.89	1.39326	0.199085	0.227994
M474T319_1	474.17027	318.9490	nodiff									6610.2	6470.54	6575.91	6817.08	6873.67	6881.68	2557.44	4101.44	6759.62	5204.6	4595.82	5660.9	6704.85	4813.3	1.39298	0.00942607	0.316494
M719T370	719.25608	369.9680	nodiff									11921	13166.7	16461.1	21448.8	13807.5	16102.6	10451.2	7459.21	8587.61	19293.3	9120.74	11800.4	15484.6	11118.8	1.39266	0.0788361	0.433335
M126T344	126.08990	343.5040	nodiff									1445.54	1660.58	2218.27	1701.75	2295.81	2110.93	1568.13	957.945	1642.65	1463.26	1190.4	1391.63	1905.48	1369	1.39187	0.0123231	0.167084
M525T353	525.09469	352.5395	nodiff									4572.32	8514.1	5262.88	6548.11	4386.55	6692.72	5861.94	2516.61	4759.65	4453.58	2897.62	5362.39	5996.11	4308.63	1.39165	0.0726939	0.261441
M186T391	186.00630	390.5145	nodiff									3738.38	3983.47	4170.35	4421.42	3785.28	3638.35	3000.67	2481.6	2593.55	3131.93	3146.2	2722.37	3956.21	2846.05	1.39007	6.06417e-05	0.26215
M315T252	315.09401	252.1320	nodiff									11204.6	12916	11127.4	12283	12137.1	10622.7	8167.97	8484.5	8217.42	9401.07	7820.41	8478.63	11715.1	8428.33	1.38997	1.29563e-05	0.4558
M342T258	342.18692	258.4720	nodiff									9016.74	8511.71	9456.3	8333.25	9282.18	8556.17	5495.34	5000.73	3553.17	5246.93	8735.92	10213.5	8859.39	6374.27	1.38987	0.039929	0.349075
M378T262	378.13187	262.2920	nodiff									5912.38	5686.45	5510.74	5715.64	5485.66	5487.38	3758.86	4464.21	3388.74	5566.13	3740.81	3400.3	5633.04	4053.17	1.38979	0.00109825	0.308893
M309T162	309.03976	162.2675	nodiff									4629.74	6517.46	5121.09	6124.83	4678.41	7227.04	4175.88	5134.9	3427.16	3734.99	4696.58	3516.08	5716.43	4114.27	1.38942	0.0114302	0.284112
M657T34	656.57990	34.4760	nodiff									2255.09	1677.12	1782.81	1445.79	1317.46	1546.49	1202.93	1203.84	1127.22	1166.77	1405.33	1110.16	1670.79	1202.71	1.38919	0.00793711	0.156774
M175T151	175.11851	150.6280	nodiff									154172	146978	145242	147682	19857.2	151157	32945	157269	25577.2	23043	147970	164085	127515	91814.9	1.38882	0.346656	1.14697
M319T160	319.11783	159.7650	nodiff									25516.5	27419.6	27774.8	24160.9	28107.5	22153.4	17040.4	18722.2	17636.4	19300.7	19909.6	19110.3	25855.5	18619.9	1.38859	4.6059e-05	0.675383
M468T38	468.35015	38.2750	nodiff									306.076	271.217	1221.97	214.952	468.278	265.153	223.001	300.758	275.157	416.445	377.23	386.229	457.942	329.803	1.38853	0.441293	0.0542865
M452T417	452.17804	416.7890	nodiff									4735	4935.8	3969.58	3878.94	9167.44	6634.74	4279.9	2802.23	2393.88	4997.29	3209.01	6316.52	5553.58	3999.81	1.38846	0.161428	0.276077
M679T327	678.65199	326.6640	nodiff									2152.84	2103.55	2691.37	2530.64	1899.05	1381.9	1232.16	1450.02	1955.28	1559.88	1506.14	1490.62	2126.56	1532.35	1.38778	0.019388	0.188617
M518T256_1	518.21242	255.9220	nodiff									12959.8	20985.9	17323.7	14193.1	20040.3	15475.3	15476.2	9718.49	12756.4	15274.3	9999.75	9578.59	16829.7	12134	1.38699	0.0218517	0.485231
M157T58_1	157.07489	57.9250	nodiff									26123.9	34168	20223.1	17956	17298.2	13577.8	14625.7	15080.2	15682.8	14602.5	17133.2	16135.4	21557.8	15543.3	1.38695	0.0778881	0.524481
M921T353	921.23841	352.5240	nodiff									8810.1	4253.24	3942.47	2542.21	2634.84	8027.31	3582.68	4058.67	2973.56	2939.26	5184.28	3043.25	5035.03	3630.28	1.38695	0.256319	0.229874
M295T284	295.17540	283.6810	nodiff									15913.4	17253.9	15666.4	16710.8	16190.5	16169.6	11160.1	11647.9	11486.1	11559.3	12444.3	12303	16317.4	11766.7	1.38674	4.47874e-08	0.543079
M582T467	582.21503	467.3170	nodiff									11955	15856.4	21999.4	14618	15707	16008	11842.3	11547.4	11859.7	12056.1	9966.62	12065.4	16024	11556.3	1.3866	0.00909903	0.477824
M156T271	156.04091	271.1370	nodiff									37064	43070.2	40900.2	39351.1	39531	42224.3	30472.8	28906.1	27254	30127.8	28394.1	29508.9	40356.8	29110.6	1.38633	6.00268e-07	0.845671
M118T70	118.06405	69.8625	nodiff									23126.3	19132.5	24606	21707.3	33900.6	36511.2	15775.9	16310.2	16311	24038	24630.5	17621.6	26497.3	19114.5	1.38624	0.0504635	0.68378
M353T159	353.01909	159.1310	nodiff									780.721	1124.49	1398.54	1077.96	1233.85	1519.54	988.447	907.422	536.658	1188.58	663.414	864.723	1189.18	858.207	1.38566	0.0424537	0.131697
M601T265	601.29500	264.8270	nodiff									25022.8	25162	26211.7	22267.6	22540.9	23016.6	17309.9	17359.2	17406.6	19210	16600.8	16200.1	24036.9	17347.8	1.38559	7.14131e-06	0.649543
M746T381_2	746.24179	381.4700	nodiff									650.618	543.562	670.481	402.537	1562.28	269.931	400.323	572.436	568.994	644.549	323.043	449.287	683.235	493.105	1.38558	0.347803	0.0693157
M365T298	365.14161	298.4885	nodiff									6766.26	9096.7	6774.31	7458.06	9056.52	6489.59	5898.77	4121.36	4176.22	7984.59	7760.19	3009.98	7606.91	5491.85	1.38513	0.0544072	0.325119
M432T384	432.21736	384.0110	nodiff									47398.4	31021.8	56125.5	49680.8	33114.2	33135.4	25303.5	27383.2	24789.8	21218.8	57989.6	24151	41746	30139.3	1.3851	0.133572	0.691843
M407T182	407.13270	181.9890	nodiff									3592.33	3510.98	2387.13	2803.4	3309.5	7701.64	3330.97	1843.57	2780.26	2674.54	2844.9	3351.75	3884.17	2804.33	1.38506	0.216037	0.244128
M525T118	525.28660	117.6490	nodiff	2-piperidinecarboxylic acid, 1-(3,3-dimethyl-1,2-dioxopentyl)-, (1r)-1-(3-aminophenyl)-3-(3,4-dimethoxyphenyl)propyl ester, (2s)-	[M+H]+	0.906270131753601						16395.2	19163.9	15016.1	19233.1	17482.5	15036.5	10893.1	13145.7	9533.33	14870.8	10927.8	14514.5	17054.6	12314.2	1.38495	0.00245174	0.526083
M887T368	886.73728	367.7230	nodiff									1703.3	2457.59	5735.45	3414.94	4050.9	3704.27	2845.93	2450.85	3021.15	1388.43	2545.57	2959.82	3511.08	2535.29	1.38488	0.146081	0.184808
M221T171	221.10244	171.2260	nodiff									14645.5	12233.3	11888.3	11790.4	10342.6	12576.4	4734.91	8040.24	8498.53	9116.72	11829.6	10840.3	12246.1	8843.38	1.38477	0.01503	0.424344
M539T302	539.31633	302.2910	nodiff									18644.8	19279.6	18556.6	19436.5	19144.2	24457.7	11352.6	20545.6	9404.85	23147.2	10197.2	11667.4	19919.9	14385.8	1.38469	0.0571716	0.535379
M132T272	132.10137	272.3910	diff									1.42527e+06	1.89164e+06	1.4317e+06	1.95887e+06	1.94602e+06	1.35388e+06	1.20351e+06	1.19128e+06	1.111e+06	1.25867e+06	1.1773e+06	1.28562e+06	1.6679e+06	1.20456e+06	1.38465	0.00344951	5.09442
M107T143	107.04809	143.2265	nodiff	4-hydroxybenzyl alcohol	[M+H-H2O]+	0.978220033982884	HMDB0011724	C17467	Benzenoids	Benzene and substituted derivatives	Benzyl alcohols	29133.7	43192.5	31292.1	40582.7	33339.3	35087.9	33644.1	28217	20361.6	20767.6	18600.1	31976.4	35438	25594.4	1.3846	0.0175082	0.700341
M482T317_2	482.19978	317.1040	diff	5-methyltetrahydrofolic acid	[M+Na]+	0.950292756331655	HMDB0001396	C00440	Organoheterocyclic compounds	Pteridines and derivatives	Pterins and derivatives	937747	943347	938562	915668	941733	885339	621447	650901	625288	720651	695544	704951	927066	669797	1.3841	1.37648e-07	4.11109
M296T125	296.05415	124.7520	nodiff	2'-Deoxyadenosine 5'-monophosphate (dAMP)	(M+H-2H2O)+	0.9888	HMDB0000905	C00360	Nucleosides, nucleotides, and analogues	Purine nucleotides	Purine deoxyribonucleotides	7512.94	7591.3	815.056	7036.36	7199.14	619.407	450.037	631.339	6378.96	7348.75	675.624	6753.21	5129.03	3706.32	1.38386	0.488767	0.193557
M431T322_1	431.00007	322.1740	nodiff									4576.47	4836.32	4562.94	4453.62	4696.93	4102.18	3468.19	3079.03	2809.69	3272.32	3341.62	3705.49	4538.08	3279.39	1.38382	1.58756e-05	0.283392
M682T138	682.12506	138.1970	nodiff									1008.24	754.916	833.452	723.041	851.812	969.368	507.683	518.282	717.945	413.363	710.817	847.164	856.804	619.209	1.38371	0.015479	0.109671
M341T70	341.21623	69.9830	nodiff									10468.2	10630.6	8480.32	8114.61	10265.3	7095.12	5531.14	4845.78	6239.73	8069.86	9120.98	5996.68	9175.68	6634.03	1.38312	0.0177393	0.364406
M914T479	914.40701	478.5330	nodiff									10674.6	18558.2	8993.44	12761.7	11208	9245.93	9549.3	8619.75	5699.86	10603.4	8381.13	8802.36	11907	8609.29	1.38304	0.0650218	0.376698
M291T202_1	291.04571	201.6410	nodiff									2520.67	3269.3	2848.08	2451.09	2305.05	2170.58	2447.33	1639.41	1854.71	2220.3	2145.54	947.59	2594.13	1875.81	1.38294	0.0253464	0.185191
M496T221_2	496.06729	220.6695	nodiff									1054.25	1679.96	1247.75	1300.09	794.599	1240.18	694.367	860.795	1020.14	1217.76	803.807	695.369	1219.47	882.04	1.38256	0.0429579	0.123838
M427T258	427.16353	257.8100	nodiff									3131.96	3601.76	5590.07	2901.65	4984.05	3602.07	1513.96	1875.99	2466.85	6326.61	3129.69	1910.72	3968.59	2870.64	1.38248	0.225688	0.21359
M980T351	980.31538	350.5920	nodiff									13159.7	14350.4	13300.6	10522.1	12783.8	10725.2	8024.44	7791.51	5365.46	11324.9	10479.5	11156.2	12473.6	9023.68	1.38232	0.0131943	0.432971
M360T260	360.13072	259.9720	nodiff									4913.31	7347.89	6059.59	7100.63	5413.71	6018.5	3046.32	3860.99	3435.21	6398.27	4876.17	5044.07	6142.27	4443.5	1.3823	0.0233517	0.295051
M385T310	385.20618	310.1140	nodiff									10672.6	11143.2	8726.87	11819.6	8349.49	13004.6	5512.18	7312.9	9539.35	8768	7572.58	7405.84	10619.4	7685.14	1.38181	0.00998636	0.387831
M370T129_1	370.15912	128.6000	nodiff									2931	2645.94	2869.44	2607.05	2686.86	2482.76	1493.28	2551.12	2592.79	1080.34	1117.39	2906.43	2703.84	1956.89	1.3817	0.0532819	0.19711
M561T405	560.81811	405.4100	nodiff									3520.48	4716.92	4008.12	3652.12	2641.6	3665.37	2777.09	2900.19	2685.48	2403.89	2652.51	2653.84	3700.77	2678.83	1.38148	0.00486675	0.236412
M461T349	461.04557	348.6520	nodiff									3478.72	2062.42	5681.64	5641.25	3277.41	2993.13	3032.35	2635.54	2405.11	3178.16	1707.59	3789.28	3855.76	2791.34	1.38133	0.143789	0.217103
M1001T358_3	1001.27128	357.7225	nodiff									7825.99	8425.07	4378.41	7771.59	8454.05	8214.18	3717.14	3856.27	3426.09	5007.85	8148.58	8494.34	7511.55	5441.71	1.38036	0.0979532	0.296245
M287T220	287.09777	220.2820	nodiff									10217.2	5242.6	8243.08	5785.78	6472.57	6275.56	3961.77	3973.22	6095.3	5531.61	7288.74	3748.14	7039.47	5099.8	1.38034	0.0707679	0.286531
M575T353_2	575.40939	353.4280	nodiff									37002.4	38700.3	20491.1	34090.6	32719.4	19780.8	18369.9	22840.3	16418.8	20016.3	21985	32796.7	30464.1	22071.2	1.38027	0.0686777	0.64198
M97T180	97.02724	180.1420	nodiff									2872.32	2419.49	2407.96	2797.2	3170.81	3183.11	1781.51	1980.03	1319.44	1019.05	1904.45	4204.28	2808.48	2034.79	1.38023	0.138321	0.174262
M617T235_1	616.88786	234.6750	nodiff									3343.07	3397.24	2401.46	2569.46	3381.69	2387.92	1659.49	1835.69	1923.25	2492.24	2760.32	1994.67	2913.47	2110.94	1.38018	0.0140371	0.206936
M380T143	379.74894	143.2125	nodiff									3673.39	4858.98	3230.81	4708.18	3728.04	4741.68	2804.95	2231.23	2589.61	3891.38	2573.04	3982.93	4156.85	3012.19	1.38001	0.0200714	0.24142
M271T491	270.62735	490.6720	nodiff									1041.57	1250.32	989.97	1032.21	1555.55	1026.33	848.898	571.755	704.998	858.55	1082.88	931.148	1149.33	833.038	1.37968	0.0207014	0.128442
M219T367	219.08200	367.1210	nodiff									25029.8	24536.8	16065.1	23976.1	23408.1	36564.9	34734.4	17421.7	4003.97	15576.3	17018.3	19686.6	24930.2	18073.6	1.37937	0.187117	0.547659
M261T221	261.14371	220.5230	nodiff									13351.8	13946.8	14329.7	12899	13721	13207.4	11014.2	12001.3	6694.28	5593.51	11696.4	12053.8	13576	9842.25	1.37936	0.0113719	0.445068
M333T327_1	332.78770	326.6565	nodiff									1371.06	1507.6	2501.19	1927.63	1576.16	1921.15	1430.84	1099.12	1613.59	962.883	1491.32	1237.59	1800.8	1305.89	1.37898	0.0300964	0.151288
M420T350	419.64833	349.9420	nodiff									5149.98	5885.65	5304.51	5632.18	5791.72	5334.02	4553.64	3961.87	3085.46	2959.25	4689.54	4756.14	5516.34	4000.98	1.37875	0.00154296	0.296301
M156T484	156.07604	484.4500	diff									372682	496553	378156	280836	242064	368590	304167	281147	225390	242347	231417	266966	356480	258573	1.37865	0.0286469	2.12801
M530T370_2	530.21807	370.3410	nodiff									21131.8	23105.9	21158.4	21520.5	20641.6	19199.9	13953.8	15810	14591.5	16675.1	15907.3	15030.6	21126.3	15328	1.37828	4.88796e-06	0.612467
M647T304	647.27639	303.7750	nodiff	Rucaparib	[2M+H]+	0.721359796976928			Organoheterocyclic compounds	Indoles and derivatives	Indoles	15582.7	17582.2	15965.4	16869.6	13834.9	13841.1	11611.5	11926	11051.3	10886.7	11267.2	11228.3	15612.6	11328.5	1.37817	6.01056e-05	0.520735
M287T396	287.03955	396.2230	nodiff									8650.5	8108.04	6713.54	7350.43	8022.26	8158.16	5221.08	5424.71	4878	6241.83	6613.73	5743.95	7833.82	5687.22	1.37744	0.000242833	0.368227
M286T301	286.13859	301.0420	nodiff									8182.61	8570.89	7141.79	8107.57	14870.1	7093.57	5441.62	6534.67	5709.79	7716.84	6538.06	7246.8	8994.41	6531.29	1.37713	0.0773454	0.328518
M751T431	751.32333	431.1020	nodiff									6529.54	17802.6	13067.6	9442.21	9944.34	8347.07	9566.8	6756.72	8641.24	5941.47	8578.82	7818.26	10855.6	7883.89	1.37693	0.116846	0.345775
M80T255	80.05660	255.2830	nodiff									2799.27	5103.25	2888.22	3182.82	2408.14	2507.25	1341.88	2383.04	1846.43	2525.38	2822.91	2805.47	3148.16	2287.52	1.37623	0.0981696	0.196701
M442T349	442.45726	349.2880	nodiff									4048.55	4835.1	3259.2	2950.22	4634.14	3888.48	2647.87	2212.78	2689.05	2968.21	3476.51	3165.74	3935.95	2860.03	1.37619	0.0121298	0.242787
M494T239	494.18193	238.7770	nodiff									4093.46	4174.88	3911.88	3758.83	4191.79	4024.93	3920.44	1856.09	2254.37	4570.12	2057.28	2895.02	4025.96	2925.55	1.37614	0.0358103	0.241429
M881T407	881.23792	407.4130	nodiff									2970.94	1649.25	2216.15	2201.33	2043.75	1440.62	1439.26	1754.31	1655.75	1402.01	1602.67	1247	2087.01	1516.83	1.3759	0.0330555	0.167319
M92T56	92.04867	56.0630	nodiff									1615.49	1352.27	2061.28	1894.81	1598.28	1998.1	1218.04	1573.07	1705.33	918.062	1027.91	1206.82	1753.37	1274.87	1.37533	0.0174181	0.151563
M413T318_2	412.94011	318.3920	nodiff									2793.99	2406.9	2553.83	2548.59	2891.83	2968.18	2048.42	1551.85	2102.92	1501.44	2432.95	2118.75	2693.89	1959.39	1.37486	0.00172449	0.205311
M302T216	302.19570	216.3800	diff									299789	267763	256486	273377	336234	287703	187479	205823	217946	213280	210445	217151	286892	208687	1.37475	9.6474e-05	2.21085
M402T367	401.87876	367.0960	nodiff									10903.4	14394.1	9686.14	8548.61	9405.27	9751.39	7073.54	7891.8	7610.49	8130.64	6320.84	8573.6	10448.2	7600.15	1.37473	0.0106105	0.385747
M60T524	60.05511	524.4955	nodiff									61549.3	25654.2	73013.3	69901.6	67249	47802.6	61305.3	54936.5	46928.6	23545.9	20755.1	43618.8	57528.3	41848.4	1.37469	0.146299	0.762274
M494T266	493.71182	266.0745	nodiff									1215.97	1666.75	1169.06	972.887	1188.32	972.233	839.729	932.071	1169.56	597.564	770.48	918.547	1197.54	871.325	1.37439	0.0305039	0.12717
M474T315	474.21870	314.5440	nodiff									6349.54	4876.92	4018.51	4833.72	4732.52	4455.27	4225	5474.74	2047.96	3433.05	3014.2	3099.53	4877.75	3549.08	1.37437	0.0443801	0.244039
M705T245_1	704.94028	245.0505	nodiff									2466.43	1478.12	2187.56	1820.85	2535.26	2134.45	1316.99	1153.97	1630.29	1336.58	1688.57	2059.36	2103.78	1530.96	1.37416	0.0217974	0.169517
M579T257	579.20337	256.5780	nodiff									5507.98	7679.08	7082.37	6593.3	5896.19	7860.41	5979.59	4830.63	4830.25	5153.08	4143.83	4626.42	6769.89	4927.3	1.37395	0.00253883	0.317592
M359T370	358.89089	370.3160	nodiff									1939.91	2290.36	1760.16	1602.92	1773.78	1879.73	1359.07	1120.95	1214.9	853.039	2797.96	849.361	1874.48	1365.88	1.37236	0.135162	0.140056
M683T243	683.17879	242.6335	nodiff									4466.61	5293.89	3158.74	4852.03	4239.02	3058.74	2886.42	2708.67	2574.01	2977.73	3981.88	3139.68	4178.17	3044.73	1.37226	0.0227329	0.242375
M565T65	565.36054	64.9590	nodiff									16977.1	23078.8	18747.8	16801.1	18279.5	22400.3	9398.26	14557.9	18066.7	18615.7	8474.06	15650.4	19380.8	14127.2	1.37188	0.0298573	0.506189
M293T237	293.15992	237.4990	nodiff									46560.1	51337	48139.3	47456.1	47080.6	46390.4	32091.6	35298.8	34913.5	37575.8	35504.2	33838.2	47827.2	34870.4	1.37157	2.37639e-07	0.919227
M629T365	628.88744	364.5510	nodiff									16113.8	15035.8	12926.4	20007.4	21591.1	17797.9	14650.1	12835	8412.43	15927.3	12661.4	10960.4	17245.4	12574.4	1.37147	0.0208345	0.504836
M627T365_3	627.42087	364.5535	nodiff									4311.94	4466.38	3728.78	3222.58	3707.42	4110.9	3141.55	1614.79	3070.22	2964.78	2931.7	3448.28	3924.67	2861.89	1.37136	0.00787921	0.240214
M785T392	785.31329	391.8030	nodiff									27916.6	29520.7	27582.5	26576.9	26848.9	36527.8	19656.5	21332.4	17584.5	22792	21281.6	24948.2	29162.2	21265.9	1.37132	0.00163194	0.686822
M260T76	260.14008	75.6780	nodiff									5082.27	3435.7	2606	4378.5	28969.1	4991.74	6039.18	6651.85	3532.39	5457.92	6469.51	7919.83	8243.89	6011.78	1.37129	0.607198	0.256206
M463T366	463.41529	365.8260	nodiff									3998.84	3509.44	3387.77	2820.31	3553.41	4024.43	2781.84	2772.38	2275.5	3387.9	1964.79	2346.75	3549.03	2588.19	1.37124	0.00559174	0.241363
M549T347_4	549.41591	347.3865	nodiff									1309.61	2533.52	1902.05	1445.67	1773.87	1841.12	1861.33	715.709	948.361	1763	1085.44	1506.84	1800.97	1313.45	1.37118	0.0882635	0.144725
M841T275	841.12241	274.9000	nodiff									6645.41	8879.25	6411.82	4971.8	7862.68	4643.44	5984.23	5160.13	5475.33	5725.95	4826.74	1580.26	6569.06	4792.11	1.37081	0.0880317	0.268103
M209T132	209.09154	131.7630	diff									304278	308344	290022	295795	295274	282325	205479	204957	212565	229774	215835	227378	296006	215998	1.37041	7.74883e-08	2.297
M444T339	444.24460	338.8490	diff									63277.2	66350	60953.9	60956.4	62479.3	60333	45098.8	45161.7	45669	45550.3	46609.5	45112	62391.6	45533.5	1.37023	6.21204e-09	1.0507
M280T287	280.05929	287.1020	nodiff									1517.01	1702.25	1740.71	1495.59	1664.59	1440.04	1512.11	1071.72	962.887	1051.07	1191.35	1188.99	1593.36	1163.02	1.37002	0.000970136	0.157767
M410T197	410.22646	196.5110	nodiff									10266.4	10996.7	9513.79	10046.7	10416.7	9557.04	4990.41	6108.13	10757.7	8128.01	6913.01	7480.41	10132.9	7396.27	1.37	0.00851735	0.383382
M474T693	473.95543	693.1760	nodiff									5451.83	8174.55	13837.1	8939.43	4952.66	8087.42	4455.38	10565.8	7233.59	6455.69	5465.68	1916.99	8240.5	6015.53	1.36987	0.233458	0.268418
M456T57	455.81717	57.3030	nodiff									689.979	1279.79	928.802	824.6	594.699	1108.53	506.574	778.343	775.133	421.852	792.325	688.363	904.399	660.432	1.36941	0.0763665	0.100118
M499T464	498.76492	464.0100	nodiff									11633.5	20531.7	15156.7	13781.6	12062.6	12487.4	10229.6	10412.7	10352.5	12079.6	10522.1	8958.64	14275.6	10425.9	1.36925	0.0216271	0.437047
M174T283	174.07495	283.2385	nodiff									2063.89	1941.65	2151.99	1969.37	1692.77	1802.05	2368.91	743.909	2659.67	928.861	1397.59	389.024	1936.95	1414.66	1.3692	0.199697	0.12631
M171T126	171.11179	125.5120	nodiff									20124.4	20559.7	27467.7	18767.2	28024.5	19076.5	21602.7	8984.56	21827.2	10595.7	24797.7	10075	22336.7	16313.8	1.36919	0.106454	0.481257
M756T350_2	756.28743	349.9380	nodiff									23325.9	25445.3	24797.3	22648.9	24839.9	23324.2	16639.9	18368.4	19379.3	17965.6	15738.9	17406	24063.6	17583	1.36857	2.9716e-06	0.641926
M540T334	539.72359	334.3710	nodiff									2115.44	2410.97	2501.89	2169.84	2660.56	2774.19	1622.88	2182.41	1791.43	1836.5	1806.2	1455.49	2438.81	1782.48	1.36821	0.00114962	0.19811
M651T379	650.77808	378.8540	nodiff									7841.78	7886.34	5199.91	4826.65	6077.63	7003.82	2785.79	4639.16	6038.15	3956.16	6018.49	4954.38	6472.69	4732.02	1.36785	0.0405898	0.283361
M287T154	287.15969	153.6035	nodiff									16109.5	13357.3	5851.91	10808.1	6715.91	3771.68	8067.4	10952.2	9643.19	6776.16	3033.71	2927	9435.74	6899.94	1.36751	0.312052	0.293637
M457T338	457.26382	338.1510	nodiff									36591.1	34582.4	41732.9	33923	35515.9	33931.8	24812.3	26648.6	25842	27319	25661.4	27874.9	36046.2	26359.7	1.36747	2.1432e-05	0.784009
M433T131	433.22494	130.6050	nodiff									1471.81	2135.27	1647.45	1970.99	2158.03	1594.03	2330.21	1237.55	1904.47	475.574	763.319	1317.67	1829.6	1338.13	1.36728	0.140517	0.133249
M331T319	330.94822	319.2460	nodiff									4655.57	4835.93	4242.02	4309.6	5331.63	4071.34	3311.66	3280.51	2475.64	3718.51	4127.13	3163.41	4574.35	3346.14	1.36705	0.00197918	0.27172
M441T442	441.15735	442.2995	nodiff									7624.77	7512.7	7247	16515.5	7567.02	7624.56	5882.72	5272.99	5900.24	6850.24	7753.52	7909.94	9015.25	6594.94	1.36699	0.153015	0.320997
M635T352_3	635.48245	352.4540	nodiff									12382.1	12730.8	13336.4	12143.4	13763.9	11186.9	8621.26	9449.87	8304.85	9902.75	8970.02	10077.7	12590.6	9221.08	1.36541	3.13825e-05	0.465461
M855T311	855.45711	310.8220	nodiff									10597.1	14455.9	14620.6	10347.1	11893	15964.4	9143.75	10210	10225.3	11266.2	11052.4	5209.98	12979.7	9517.94	1.36371	0.0259105	0.432216
M343T405	343.17142	404.7575	nodiff									16952.5	19591.4	12868.1	15090.4	11763	15602.5	15865.7	10182.9	9743.33	11342.1	11254.4	8979.88	15311.3	11228	1.36367	0.0230452	0.441676
M414T339	414.23319	339.3270	nodiff									30364.9	30845.6	31684.8	30593.9	28222.9	29692.5	20390.8	22803.8	21684.8	22092.3	22751.3	23351.8	30234.1	22179.1	1.36318	2.0249e-07	0.726854
M618T257	618.21277	257.1860	nodiff									5043.93	7614.79	6423.84	6799.24	7768.68	8118.87	5355.33	4464.63	4985.08	6706.09	4173.33	4958.55	6961.56	5107.17	1.3631	0.0102097	0.327296
M418T264	418.25833	263.8450	nodiff									9152.66	21484.8	9048.34	8294.3	7435.56	8893.16	7967.1	6942.9	6359.85	6640.55	10043.5	9231.2	10718.1	7864.19	1.3629	0.2341	0.303952
M231T338	231.14429	337.5960	nodiff	DL-proline	[2M+H]+	0.769757098820601	HMDB0000162	C00148	Organic acids and derivatives	Carboxylic acids and derivatives	Amino acids, peptides, and analogues	15049.6	16086.7	13451	13618.6	14904.5	13795.9	11423.2	10575.7	10279.8	11196.2	10791.8	9501.12	14484.4	10628	1.36286	1.84632e-05	0.494579
M659T351	659.44444	350.5920	nodiff									9941.63	10469.8	8882.03	5880.09	9004.72	9070.32	7558	5112.91	5133.23	7908.02	7720.05	5643.24	8874.77	6512.57	1.36271	0.0197967	0.36461
M410T449	410.12154	449.4280	nodiff									19676	14855.8	14649.8	20087.4	20727.8	20080	11963.4	12620.3	10477	20648.4	12402.9	12674	18346.1	13464.3	1.36257	0.0258304	0.530302
M127T104	127.04908	103.9170	nodiff	Gallic acid	[M+H-CO2]+	0.773007981763861	HMDB0005807	C01424	Benzenoids	Benzene and substituted derivatives	Benzoic acids and derivatives	40582.2	40950.5	41304.9	29356	38876	25193.5	24782.1	26858.1	25745.7	27256.9	26477.5	27629	36043.8	26458.2	1.36229	0.00759478	0.73189
M448T368	447.84699	368.3660	nodiff									2421.54	2988.9	2428.64	2982.84	2974.78	2901.88	2476.2	1427.41	2295.38	1856.39	2224.11	1978.33	2783.1	2042.97	1.36228	0.00305858	0.202236
M441T74	441.18963	73.7650	nodiff									4178.28	5336.26	4784.34	3780.41	4119.3	3405.72	2912.39	2828.44	2642.57	3547.87	3131.28	3740.86	4267.38	3133.9	1.36168	0.00682089	0.2548
M476T416	476.27573	415.8830	nodiff	Fuziline	[M+Na]+	0.81168607941357			Lipids and lipid-like molecules	Prenol lipids	Diterpenoids	37557.7	37580.8	35667.6	37859.4	36361.4	42141.1	24372.9	26471.8	42296.9	24999.9	22740.8	25979.7	37861.3	27810.3	1.36141	0.00864022	0.717369
M270T60	270.21495	60.4945	nodiff									913.248	2841.32	1544.9	1544.4	1143.82	1706.81	1727.35	1217.73	1052.94	1052.64	1226.78	843.885	1615.75	1186.89	1.36133	0.182217	0.117384
M529T380	529.23132	380.0910	nodiff									14392.8	6102.15	8165.72	11966.1	7428.19	12581.4	4092.95	12018.6	7069.31	5327.83	7793.43	8248.39	10106.1	7425.09	1.36107	0.157742	0.306722
M259T188	259.16443	188.2700	nodiff									9756.87	6465.55	6652.44	16311	7011.12	6142.29	6401.27	6508.02	4853.23	6794.84	7063.03	6840.67	8723.22	6410.18	1.36084	0.189081	0.312709
M642T464	642.23465	463.5345	nodiff									13908.3	16215.3	11796.9	12709.4	11889.9	13771.4	9369.63	4240.55	10141.8	10599.3	9882.8	14775.1	13381.9	9834.87	1.36066	0.0429212	0.413068
M229T138	229.27110	138.4665	nodiff									891.688	1833.06	1184.05	1494.32	1157.97	1753.18	1411.9	669.778	968.021	1112.81	842.231	1106.36	1385.71	1018.52	1.36052	0.0732562	0.124985
M261T230_2	261.09003	229.8940	diff	Pyroglu-Met	[M+H]+	0.972943362669028			Organic acids and derivatives	Carboxylic acids and derivatives	Amino acids, peptides, and analogues	221536	229156	221669	218687	220128	205480	154518	152056	154195	169508	163804	173904	219443	161331	1.3602	3.13338e-07	1.9633
M338T120_1	338.06320	120.3760	nodiff									4873.42	4862.9	4298.5	5130.62	3114.31	4093.42	3703.75	3092.72	3014.36	3065.62	3398.75	3114.58	4395.53	3231.63	1.36016	0.00462968	0.256169
M461T298	461.18631	297.7580	nodiff									8701.52	5781.39	8305.75	6208.09	6240.97	7458.05	7673.87	3390.83	4096	4042.57	5094.63	7095.28	7115.96	5232.2	1.36003	0.0567767	0.287087
M472T365	471.90047	365.1190	nodiff									9263.36	4412.97	4389.04	4520.09	2801.99	4694.34	2837.76	3737.96	4826.18	3358.95	4345.75	3013.87	5013.63	3686.74	1.35991	0.192638	0.209241
M838T351	838.29083	350.5210	nodiff									28134.8	30961.4	27744	28801.7	30823.7	28776.2	21285.9	20843.5	20123.8	22487.3	21724.1	22406.2	29207	21478.5	1.35983	4.34971e-07	0.712491
M484T36_2	484.38661	35.6950	nodiff									1754.97	2218.31	2497.46	3088.66	1836.64	2492.77	1479.95	2801.78	1500.95	1334.47	2076.71	1020.73	2314.8	1702.43	1.3597	0.0926144	0.158019
M362T371	362.24585	370.7005	nodiff	Oxyphencyclimine	(M+NH4)+	0.7147						21963.3	28477.1	30135.5	21684	25052.4	33925	26716.7	34060.9	22595.7	8417.06	14732.2	12088.1	26872.9	19768.4	1.35938	0.140549	0.497054
M609T372	609.24869	372.2510	nodiff									9012.81	8947.99	9153.44	9934	9358.2	11663.2	6440.57	6297	7892.33	5715.83	8542.89	7836.59	9678.27	7120.87	1.35914	0.0021041	0.379934
M704T361	704.11231	361.3840	nodiff									2671.07	1847.38	1251.84	3515.34	2343.33	2952.81	2033.57	1033.39	1534.76	2660.92	1172	2294.53	2430.3	1788.19	1.35908	0.158869	0.156783
M540T438	540.17982	437.8845	nodiff									16520.5	8270.87	10547.8	7725.68	8960.86	8024.31	8791.16	5291.58	8037.33	7997.34	6427.41	7647.2	10008.3	7365.34	1.35884	0.100722	0.320894
M582T444	581.72088	444.4200	nodiff									1480.52	1362.35	1461.18	1189.12	1965.38	1523.1	994.308	1184.47	1022.19	1366.07	607.91	1435.1	1496.94	1101.67	1.35879	0.0345587	0.141965
M425T165	425.33564	164.7655	nodiff									2042.05	1664.58	1534.23	1577.81	1939.49	1737.47	1120.01	1049.5	1217.22	1333.35	1636.18	1368.69	1749.27	1287.49	1.35867	0.00305471	0.16602
M311T214	311.07182	213.8920	nodiff									651.603	811.99	675.419	841.63	1038.72	527.63	665.561	496.459	771.095	466.727	464.928	481.962	757.831	557.789	1.35864	0.0506439	0.0940816
M136T164	136.06165	164.1430	diff	Adenine	[M+H]+	0.997150032928423	HMDB0000034	C00147	Organoheterocyclic compounds	Imidazopyrimidines	Purines and purine derivatives	8.35277e+06	7.94679e+06	8.91632e+06	7.91629e+06	8.94158e+06	7.80107e+06	4.69565e+06	5.11226e+06	6.33529e+06	6.64877e+06	7.04546e+06	6.87635e+06	8.31247e+06	6.11896e+06	1.35848	0.000662152	11.6518
M133T281_1	132.62198	281.3470	nodiff									2760.5	1509.77	3299.06	3323.43	3334.2	2875.26	981.203	1743.73	2431.33	2725.3	2771.9	1940.64	2850.37	2099.02	1.35795	0.0903797	0.178735
M381T262	381.16795	262.2230	nodiff									5445.17	7025.63	8026.44	5878.77	5351.39	5938.52	5656.78	6125.53	3903.55	4277.64	4649.05	3137.09	6277.65	4624.94	1.35735	0.0240567	0.281188
M186T253	186.07492	252.6570	nodiff									8353.59	9836.14	7669.41	8630.82	7985.2	9356.48	6195.79	6502.19	7513.14	6202.86	6023.71	5751	8638.61	6364.78	1.35725	0.00029353	0.365869
M266T279	266.12413	279.3930	diff	His-Gln	(M+H-H2O)+	0.8111						267160	268608	260968	255276	262422	256466	183349	191348	188741	200453	199830	193781	261817	192917	1.35714	2.38964e-09	2.14154
M538T221	538.32141	220.7700	nodiff									27581.6	30538.9	26122.6	26033.8	28932.2	26403.4	19185.6	19473	19983.2	20732.7	20905.4	21770	27602.1	20341.7	1.35692	5.99622e-06	0.686856
M802T234_2	802.16583	233.8510	nodiff									5933.7	7049.4	6368.88	5866.45	6701.12	6518.09	4914.07	4200.39	4142.25	4432.75	5620.43	5019.75	6406.27	4721.61	1.3568	0.000208311	0.323757
M805T150	805.41604	149.9300	nodiff									9813.58	10688.2	6757.45	9398.38	8597.75	6297.43	8362.29	6902.97	7008.01	3717.38	4457.11	7549.87	8592.14	6332.94	1.35674	0.053278	0.337872
M1166T351	1166.30463	350.5920	nodiff									2842.41	3757.77	3787.86	3245.57	4076.67	3829.79	2558.48	2368.79	2380.14	2563.04	2870.49	3137	3590.01	2646.32	1.3566	0.0017422	0.235798
M890T241	890.21772	241.3510	nodiff									5358.89	7803.95	7101.28	6715.76	8910.02	5272.33	5381.88	4916.38	4775.16	5479.56	4969.71	4821.15	6860.37	5057.31	1.35653	0.0119759	0.306659
M436T318	436.21480	317.7360	nodiff	Asn-Phe-Arg	[M+H]+	0.763897493010569			Organic acids and derivatives	Carboxylic acids and derivatives	Amino acids, peptides, and analogues	28190.3	27693.5	31394.7	30541.6	30619.3	31600.6	20756.7	21741.7	25056.6	22055.4	21405.3	21716.8	30006.7	22122.1	1.35641	6.06907e-06	0.703651
M213T315	213.02600	315.1800	nodiff									2211.2	2140.41	1711.15	1907.42	1865.67	1998.71	994.737	1545.69	1560.55	1989.45	998.52	1636.5	1972.43	1454.24	1.35633	0.0146266	0.16688
M947T284	946.78377	283.9035	nodiff									5256.77	6413.06	3686.13	4235.69	5566.32	4488.02	3595.83	3716.55	1978.83	4064.71	4250.6	4263.3	4941	3644.97	1.35557	0.0364051	0.253769
M804T354	803.87845	353.7870	nodiff									19003.3	20138.2	20445.7	19964	13055	21480.4	14700.3	16618.2	14103.7	15691.1	10464.3	12587.6	19014.5	14027.5	1.35551	0.00868026	0.507616
M838T220	838.32786	219.6450	nodiff									1347.91	1281.86	1518.71	1355.4	1320.71	1347.94	832.654	765.876	890.987	1426.08	1034.22	1079.72	1362.09	1004.92	1.35542	0.00596144	0.144846
M734T452	734.31869	452.2240	nodiff									29782.4	35280.9	33435.8	33385.6	32457.5	29007.7	23627.8	21896.6	21094	27719.1	23688	24659.1	32225	23780.8	1.35509	0.000101133	0.733211
M335T373	335.03220	372.8090	nodiff									4193.43	4838.67	4130.79	3469.09	3485.37	4057.33	2601.64	3183.31	2817.11	4894.7	1755.7	2588.05	4029.11	2973.42	1.35504	0.0513711	0.227068
M518T140	518.33358	140.0740	nodiff									1499.98	1107.33	1004.72	906.97	1195.32	1598.73	1153.7	759.209	549.505	1160.67	817.891	956.457	1218.84	899.571	1.35491	0.0575034	0.138054
M269T94	269.03192	93.7050	nodiff									4388.02	5406.65	5565.45	4460.91	4492.87	5680.1	3581	3145.46	3481.49	5293.37	2498.18	4138.36	4999	3689.64	1.35487	0.017799	0.265974
M494T389	494.07189	388.5420	nodiff									2913.63	3872.89	3354.7	3320.15	2753.81	2887.62	2382.02	2164.26	1995.64	2060.78	2664.17	2833.26	3183.8	2350.02	1.35479	0.00349285	0.223414
M401T202	401.27421	202.0060	nodiff									34212.2	36217.6	35184.6	32947.8	36243.9	32543.5	23220.1	24973.8	24194.6	26865.8	27591.1	26209.4	34558.3	25509.1	1.35474	2.31707e-06	0.772897
M457T182	457.33629	182.0120	nodiff									3302.82	2720.43	2031.22	3092.18	2317.34	3002.02	1309.58	2508.18	1821.45	1289.41	3035.55	2191.95	2744.33	2026.02	1.35454	0.0638778	0.179344
M322T412	321.68078	411.9430	nodiff									1828.15	2608	1751.24	2227.04	2160.04	1716.5	1793.67	1426.19	1730.74	1901.82	1304.48	917.039	2048.49	1512.32	1.35454	0.0270602	0.160728
M236T446	235.62707	446.1310	nodiff									3499.11	4452.14	4434.17	2040.71	2130.86	4302.77	3473.93	2860.63	1428.81	2877.43	2696.72	2065.42	3476.63	2567.16	1.35427	0.127686	0.191141
M714T491_3	714.26430	490.9830	nodiff									13495.1	11318.7	12721.8	8706.09	10544.2	13120.2	10536	11266.2	6727.36	5466.31	7404.22	10253.4	11651	8608.92	1.35337	0.032421	0.376197
M371T327	370.75244	326.6910	nodiff									10770.3	9946.12	10413.9	9502.14	9574.4	9585.43	7040.12	7837.73	7340.67	7907.53	6950.93	7107.91	9965.37	7364.15	1.35323	2.40508e-06	0.410681
M736T257	736.40005	257.2110	nodiff									9310	24501.3	24094.9	24065	23986.7	8706.57	13174.1	13691.9	14042.8	15581.5	13658.5	14593.2	19110.7	14123.7	1.3531	0.151955	0.475381
M194T39	194.11664	38.8510	nodiff									12995.1	12443	11566.4	12594.7	10768.4	11996.2	6495.59	10968.8	12293.4	6370.82	11688.6	5669.18	12060.6	8914.39	1.35294	0.0341644	0.387419
M185T164	185.10622	164.1320	nodiff									2431.61	2007.98	2176.36	2967	2336.47	1858.84	1655.59	1612.41	1733.75	1433.39	1896.8	1855.03	2296.37	1697.83	1.35254	0.00623155	0.187898
M473T350	472.63092	349.9380	nodiff									7415.2	10132.6	6701.12	7806.18	8048.64	6360.46	6087.36	5668.49	3941.22	6984.95	4836.49	6858.01	7744.04	5729.42	1.35163	0.0198469	0.324145
M528T408	528.16772	407.9680	nodiff									21629.2	22238.1	19542.9	19103.9	19663.3	20497.5	15129.9	14567.7	14250.7	17113.7	15319.7	14383.8	20445.8	15127.6	1.35156	1.25845e-05	0.588229
M207T141	207.18445	141.3590	nodiff	Op (tentative)	[M+H]+	0.784772394659835		C14132	Benzenoids	Phenols	1-hydroxy-2-unsubstituted benzenoids	9628.35	13266.2	9752.24	10265.4	10444.2	9977.83	7789.11	7943.38	7465.96	7632.15	6980.84	9061.24	10555.7	7812.11	1.3512	0.00135094	0.402593
M324T39	324.28839	38.7290	nodiff									3963.34	4276.6	3239.64	4458.2	2560.23	6600.7	1481.06	2879.07	3250.01	3876.66	3484.16	3610.98	4183.12	3096.99	1.3507	0.132659	0.212516
M333T398	333.02710	397.5690	nodiff									10952.5	11076.4	9889.21	11106.8	10979.2	9711.97	6807.33	8969.97	7184.2	8812.36	7928.04	7473.61	10619.4	7862.59	1.35062	9.93914e-05	0.418759
M400T311	400.21774	311.0300	nodiff									30237.7	32867.8	29142.3	30800.6	29956.1	29222	26655.1	25115.3	17962	30160.3	16344.7	18704.6	30371.1	22490.4	1.3504	0.0072516	0.665393
M517T346	516.66275	346.0520	nodiff									1453.95	1465.91	966.012	825.22	1652.01	867.877	895.466	928.123	654.454	1061.58	844.446	972.726	1205.16	892.799	1.34987	0.0747861	0.117291
M596T305	596.45571	305.0130	nodiff									7975.81	6329.22	6907.53	7751.63	5969.5	8651.86	5518.7	5907.17	6049.81	4606.31	4427.58	5782.08	7264.26	5381.94	1.34975	0.00410214	0.316606
M252T196	252.12193	196.2660	nodiff	Deoxyadenosine	[M+H]+	0.938945023946146	HMDB0000101	C00559	Nucleosides, nucleotides, and analogues	Purine nucleosides	Purine 2'-deoxyribonucleosides	9990.8	10105.3	10821.3	11905.3	10839.3	9425.06	8536.73	6999.65	7958.42	6938.12	7851.23	8473.11	10514.5	7792.88	1.34925	0.000131806	0.413437
M727T246_1	726.95158	246.3430	nodiff									1596.04	1369.99	1184.34	1742.73	1446.39	1415.75	1293.95	1107.2	1049.31	1297.02	1024.04	717.674	1459.21	1081.53	1.3492	0.00923077	0.142038
M114T175	114.06520	175.3600	nodiff	Creatinine	[M+H]+	0.957330325267939	HMDB0000562	C00791	Organic acids and derivatives	Carboxylic acids and derivatives	Amino acids, peptides, and analogues	19053.6	22493.5	19904.6	22127.2	18787.2	20177	17424.5	12932.2	13258.9	14542.6	18383.2	14285.8	20423.8	15137.9	1.34919	0.000792097	0.560065
M817T235_2	817.17622	234.9780	nodiff									4471.92	5274.68	3486.03	4439.85	4323.75	3656.4	4091.7	3575.67	2589.86	2693.7	3493.56	2571.31	4275.44	3169.3	1.34902	0.0136385	0.237498
M394T202_1	394.11284	202.3410	nodiff									789.732	1093.55	1127.82	1028.12	1417.3	1380.73	951.889	799.461	677.481	861.797	904.364	873.592	1139.54	844.764	1.34895	0.0169364	0.130317
M204T87	204.06726	86.8860	nodiff									3608.56	5028.24	6413.79	3495.61	3791.19	3620.83	3549.78	1377.85	1198.73	5993.75	3875.37	3254.77	4326.37	3208.37	1.34846	0.226253	0.199457
M855T454	855.34721	453.5040	nodiff									19331.3	11108.3	10321	11395.9	10702.8	11000.9	8118.75	10105.4	7920.23	8977.64	8081.57	11576.1	12310	9129.94	1.34831	0.0645965	0.376525
M436T322	436.02654	321.5500	nodiff									2069.89	1466.21	1806.35	1772.18	1393.78	1770.73	1207.04	1231.3	1379.71	1364.54	1445.3	997.03	1713.19	1270.82	1.3481	0.00436337	0.156291
M554T449	554.20595	448.7330	nodiff									15953.5	12066.1	15349.2	14222.5	16624.2	11745.3	10606.8	8606.6	9112.9	14732.9	10531.7	10211	14326.8	10633.6	1.34731	0.0123853	0.45304
M303T326	302.93547	326.2090	nodiff									912.768	836.416	1089.64	759.259	838.79	800.949	683.696	644.097	597.17	631.514	555.777	776.197	872.971	648.075	1.34702	0.00281978	0.114135
M522T354_2	522.42730	354.4180	nodiff									52216.6	58478	26634	52398.5	51494.6	39164.1	27034.4	45544.3	26919.5	50913.4	31381.2	26377.2	46731	34695	1.34691	0.0934029	0.715474
M331T453	331.16025	453.0510	nodiff									49948.7	27489.5	44138.1	55663.4	48178.8	27280.5	16567.6	34125.5	29489.7	34048	37222.2	36171.3	42116.5	31270.7	1.34684	0.0917343	0.721768
M96T272	96.07717	272.3920	nodiff									1990.09	1185.29	2891.35	2920.67	1994.46	2335.43	1393.75	2120.37	1998.78	1431.96	1340.16	1603.62	2219.55	1648.11	1.34673	0.0851146	0.155998
M397T367	397.04399	367.1010	nodiff									11316	12982.4	11429.9	9937.77	12537.3	11079.5	8595.13	8620.02	8489.02	9090.62	8256.15	8404.8	11547.1	8575.96	1.34645	7.14461e-05	0.433962
M714T258	714.24757	258.4460	nodiff									3834.68	3182.34	4483.17	3317.67	3747.03	2647.72	4136.33	3380.9	1576.98	2364.28	2503.02	1792.99	3535.43	2625.75	1.34645	0.0835561	0.191942
M456T369_1	455.86155	368.6945	nodiff									1198.56	2069.94	1382.25	1386.95	2649.21	1648.85	1488.94	1536.75	1197.51	1352.72	867.321	1233.58	1722.63	1279.47	1.34636	0.0990464	0.13873
M281T38_2	281.26566	38.3590	nodiff									8417.21	12624.1	9344.01	11027.7	12116.1	23008	10262.1	7531.78	9881.94	11794.3	9377.05	8002.84	12756.2	9475	1.3463	0.174435	0.447946
M120T64	120.07970	64.3310	diff	Tyramine	(M+H-H2O)+	0.7893	HMDB0000306	C00483	Benzenoids	Benzene and substituted derivatives	Phenethylamines	101923	78130.3	81082	68274.9	87743	70337.7	50919.6	54936.1	75244.1	55578.2	66219.9	59248.2	81248.5	60357.7	1.34612	0.00734032	1.06828
M148T247	148.11298	247.0055	nodiff									2133.59	2451.04	2644.92	2474.1	2100.42	1731.79	1788.34	1629.35	1196.01	1661.63	1360.26	2421.69	2255.98	1676.21	1.34588	0.0249338	0.184116
M128T366	127.96792	365.8305	nodiff									3528.25	3051.26	7032.13	3195.11	5679.2	4818.12	2231.22	3541.11	3509.91	4010.51	4835.22	2170.18	4550.68	3383.02	1.34515	0.16236	0.215509
M156T299	156.03211	298.6920	nodiff									7354.93	8631.82	7436.05	8297.27	7266.08	7346.22	5579.92	6021.77	6007.54	6188.09	4638.52	6008.26	7722.06	5740.68	1.34515	0.000151679	0.351731
M340T230	340.06199	229.8230	nodiff									1533.8	1579.03	1149.42	1178.82	1214.64	1421.26	1042.8	979.543	1128.32	1082	925.752	846.792	1346.16	1000.87	1.34499	0.00289542	0.140108
M219T316	219.02494	316.0900	nodiff									4691.07	5072.67	3691.68	4291.55	3292.15	2790.29	2552.51	2051.9	2919.11	3074.75	3954.5	3168.11	3971.57	2953.48	1.34471	0.0431867	0.232137
M595T233_1	594.87424	233.0640	nodiff									4498.82	4668.05	4471.9	3543.68	4760.8	2862.3	3624.76	3224.83	2510.54	2940.57	3064.73	3083.26	4134.26	3074.78	1.34457	0.0116648	0.23811
M701T258	701.29988	257.8385	nodiff									6847.26	7491.21	8825.44	8306.41	8178.58	6925.65	3811.1	3443.73	6206.4	6295.4	7448.75	7439.49	7762.43	5774.15	1.34434	0.0298802	0.323896
M551T200	551.25881	199.7600	nodiff									5638.08	7612.11	6767.58	4248.43	4884.95	5150.87	4086.36	4325.96	3997.27	3956.19	4328.92	4823.45	5717	4253.02	1.34422	0.0198372	0.274787
M394T322_1	394.04717	321.5480	nodiff									2307.27	3646.17	3369.31	3067.17	2657.73	3430.74	1653.29	2332.9	1628	2863.28	3595.45	1676.53	3079.73	2291.57	1.34394	0.0707286	0.192593
M269T36_1	269.13707	35.8120	nodiff									9383.75	11691.6	8132.61	7633.44	10771.8	9288.33	6510.57	7123.59	5718.18	9486.01	6726.94	6779.54	9483.59	7057.47	1.34377	0.0140352	0.375412
M773T232_2	773.14955	232.4310	nodiff									5059.17	5502.47	5214.67	4579.99	4745.08	5601.21	4601.37	3554.41	2753.55	3721.26	4497.24	3720.43	5117.1	3808.04	1.34376	0.00228586	0.278344
M723T258	723.28039	257.8240	nodiff									7740.01	5772.39	5573.27	5204.44	6907.12	9256.89	6141.44	4178.25	4424.27	4625.5	5839.56	4897.24	6742.35	5017.71	1.34371	0.0357919	0.320585
M119T297	119.08861	296.6500	diff									110996	104317	111002	107052	106244	101744	73860.1	79178.4	79059	87161.7	79333.4	78744	106892	79556.1	1.34361	3.19681e-07	1.34851
M591T262	591.28747	262.3040	diff	Leukotriene f4	[M+Na]+	0.959074377014973		C06462	Lipids and lipid-like molecules	Fatty Acyls	Eicosanoids	97076.2	98586	98937.8	95845	96204.2	87002.5	71604.6	68091.3	64251.6	77017.5	74027.9	71996.8	95608.6	71164.9	1.34348	2.45476e-06	1.27306
M324T456	324.05787	456.1380	nodiff	Cytidine 5'-monophosphate (CMP)	(M+H)+	0.999	HMDB0000095	C00055	Nucleosides, nucleotides, and analogues	Pyrimidine nucleotides	Pyrimidine ribonucleotides	32518.1	34126.1	34124	34229.2	30954.1	26798.3	24355.8	21595.3	24516.9	24846.1	22824.5	25342.8	32125	23913.6	1.34338	9.94168e-05	0.731972
M628T236_1	627.89422	236.2180	nodiff									2682.74	2699.56	3219.6	2849.86	3489.57	2966.84	1715.69	2110.66	1557.22	3082.2	2500.67	2369.18	2984.7	2222.6	1.34288	0.0154415	0.21047
M771T248	770.97823	248.3260	nodiff									1456.21	1071.1	1055.72	877.789	677.618	557.626	718.911	833.141	475.261	747.702	749.648	718.263	949.345	707.154	1.34249	0.114548	0.105004
M471T337	471.27898	336.9390	nodiff									12448.7	14621.1	12609.4	15304.4	13021.6	11944.7	6926.57	8470.47	13212.3	13432.8	11548.5	5964.75	13325	9925.91	1.34245	0.0388951	0.406177
M190T202	190.04897	202.3150	nodiff									10428.4	11331.2	9978.53	9465.67	11077.7	10983.6	7715.06	8598.58	7097.92	8257.4	7780.09	7680.51	10544.2	7854.93	1.34236	2.25364e-05	0.41841
M198T245	198.45496	245.4020	nodiff									578.563	850.786	786.955	563.767	774.042	1088.82	641.562	571.236	522.813	486.627	637.05	599.869	773.823	576.526	1.34222	0.0389334	0.102493
M381T368	381.41239	367.6830	nodiff									5438.15	6732.76	6111.04	5668.16	6633.67	4959.98	4231.53	4208.66	4575.47	5235.11	4124.34	4108.92	5923.96	4414	1.34208	0.00114141	0.301601
M184T267	184.09603	266.7300	nodiff									1942.14	2265.24	2446.63	2558.75	1928.7	1755.51	1545.11	1324.91	1300.22	1817.63	1863.61	1758.37	2149.5	1601.64	1.34206	0.00800716	0.179714
M393T321	393.04455	321.1390	nodiff									18622.9	18239	18474.6	16651.2	19319.7	17117.5	12614.4	13176.5	12321.7	14598	14824.1	13264.4	18070.8	13466.5	1.34191	1.35678e-05	0.551831
M539T392_2	539.25816	392.4590	nodiff									3638.34	6245.82	5508.89	5364.59	19383.4	5681.22	5826.07	4462.65	6238.92	4447.95	7860.97	5313.32	7637.05	5691.65	1.3418	0.442602	0.23806
M661T264_1	661.24853	264.1590	nodiff									7474.93	8318.27	6317.94	7109.36	7042.97	7576.1	5366.85	5434.09	5559.42	6060.09	4763.19	5502.81	7306.59	5447.74	1.34122	0.000171776	0.339847
M320T342	320.17071	342.1880	nodiff									39623.6	44431.9	43488.8	43095.2	47850	41142.1	32135.8	32473.8	33069.2	32473.4	30621.6	32809.6	43272	32263.9	1.34119	3.77599e-06	0.843495
M565T351	565.46153	350.5770	nodiff									14439.4	15275	15066	14506	14485.4	14246.7	11742.6	9459	10593.2	11469.1	12852.2	9520.87	14669.7	10939.5	1.34099	6.45722e-05	0.487321
M269T698	269.03334	698.4840	nodiff									1416.64	3544.68	1374.95	2681.15	1797.6	1065.92	2037.11	1233.73	1650.18	1306.61	209.032	2425.53	1980.16	1477.03	1.34063	0.335909	0.146993
M443T132_2	443.23073	131.9310	nodiff									5312.85	2770.68	3257.24	2173.82	2851.01	1056.18	1355.7	3988.92	2184.18	1995.19	1678.81	1796.67	2903.63	2166.58	1.34019	0.310468	0.160428
M424T325_1	424.03261	324.7465	nodiff									653.926	1322.94	1035.62	850.541	838.037	778.92	855.416	671.961	518.72	829.302	568.844	644.945	913.33	681.531	1.34011	0.0635465	0.100881
M608T301	608.33785	301.4890	nodiff									14972.5	10657.7	15080	11691	10422.6	18025.4	7246.93	7857.83	10592.8	14815.4	6879.42	12961.4	13474.8	10059	1.33958	0.0910845	0.397048
M567T210	567.35796	210.2570	nodiff									7222.9	6383.02	10396.7	7028.9	9589.51	5628.7	6509.86	4503.56	5459.54	5229.43	7809.56	5014.8	7708.29	5754.46	1.33953	0.0572237	0.296108
M458T183	458.18965	182.6720	nodiff									987.196	876.084	1036.02	1092.84	845.34	1243.26	868.16	893.491	479.562	718.827	960.152	620.287	1013.46	756.747	1.33923	0.0233953	0.114808
M343T322	343.08884	321.5160	nodiff									10551.5	9234.35	9675.74	7651.34	8148.51	9968.83	5442.6	6415.96	7543.74	7766.53	7783.19	6316.98	9205.05	6878.17	1.3383	0.003059	0.369812
M147T423	147.07547	423.1390	nodiff	Ala-Gly	(M+H)+	0.8372						19322.9	16573.8	27492.2	24731	16488.9	17956.7	12141	12981.5	10174.3	29241.3	11517.4	15532.5	20427.6	15264.7	1.33823	0.165071	0.447225
M405T390	405.02156	389.8560	nodiff									5612.05	5944.59	6423.13	6325.84	5323.86	6028.47	3894.21	5653.01	4242.66	4466.63	4346.12	4049.09	5942.99	4441.96	1.33792	0.00064979	0.300029
M355T320	355.08903	320.2290	diff									134582	140816	138065	137344	134646	126543	92910	100456	96796.5	106348	109676	100774	135332	101160	1.3378	8.66106e-07	1.51186
M251T328	250.84236	327.9330	nodiff									2062.32	2418.48	1767.02	1698.36	2258.61	2469.86	1704.53	1684.52	1828.64	1121.92	1037.34	2097.79	2112.44	1579.12	1.33773	0.0330103	0.158886
M228T140	228.26739	140.0690	nodiff									7812.27	13856.4	10198.2	10478.2	8868.03	9987.97	8876.95	6518.9	7210.39	7545.3	8444.93	7156.64	10200.2	7625.52	1.33764	0.0178471	0.360516
M91T41	91.05341	41.4510	nodiff									40901.2	39352.2	37201.3	38180.8	38457.9	39205.7	28222.7	28437.1	26315.7	33849.5	28159.4	29499.2	38883.2	29080.6	1.33708	7.33874e-06	0.807722
M689T329	689.04594	328.5485	nodiff									2510.26	1850.05	1626.89	1612.44	1588.12	2134.68	1667.38	1654.3	794.261	762.682	2168.8	1422.59	1887.07	1411.67	1.33677	0.108526	0.139042
M474T133	474.30684	133.1175	nodiff									2141.09	2397.38	2166.62	2530.55	1943.48	2666.4	1826.46	1698.5	821.3	1915.54	1191.83	2904.02	2307.58	1726.28	1.33674	0.091297	0.159399
M437T210	437.14435	210.4080	nodiff									1185.68	899.188	1132.29	1628.5	1259.45	892.015	560.293	1082.62	704.726	911.444	1101.53	873.967	1166.19	872.43	1.33671	0.0634109	0.120003
M466T484_2	466.21609	483.9305	nodiff									8157.85	9511.13	5234.25	5709.99	5790.48	5310.51	4209.36	5813.51	3713.67	6437.8	4849.2	4692	6619.04	4952.59	1.33648	0.0743281	0.27086
M688T351	688.46509	351.2305	nodiff									10368.3	13680.2	10922.1	10162.7	9785.41	9638.16	8041.87	6856.18	6942.45	9289.74	6387.9	10797.7	10759.5	8052.64	1.33614	0.0152916	0.386805
M250T365	250.12645	365.2110	nodiff									4662.39	4114.29	5028.42	8010.71	8404.95	3474.69	3407.46	3345.88	7222.39	2459.72	5011.89	3773.26	5615.91	4203.44	1.33603	0.226103	0.227824
M354T417	354.12535	417.2930	nodiff									5260.64	6319.52	5828.13	4880.9	3698.62	2621.68	2632.89	3879.93	3219.85	4617.31	3062.2	4003.72	4768.25	3569.32	1.3359	0.0892453	0.256758
M543T294	543.15902	294.1450	nodiff									2245.35	2501.51	2443.94	2270.17	2611.1	2333.31	1720.85	1790.12	2227.89	1783.04	1836.27	1425.29	2400.9	1797.24	1.33588	0.000520113	0.190055
M239T287	239.03350	287.1020	nodiff									8529.75	8399.38	6423.56	7702.05	7514.7	7342.51	5787.48	5433.05	5550.69	5882.62	6052.53	5662.43	7651.99	5728.13	1.33586	0.000155033	0.347244
M343T134	343.14245	133.7790	nodiff									6603.93	8384	7973.7	5586.17	8393.3	6385.56	5116.02	5395.58	5788.86	6032.29	4373.55	5734.59	7221.11	5406.82	1.33556	0.00746606	0.316186
M430T61	430.29950	60.5110	nodiff									9984.62	10781.5	6424.63	6603.88	5383.17	6714.57	6263.47	4667.34	5055.81	5885.51	6550.79	5953.63	7648.73	5729.43	1.33499	0.0683272	0.29076
M439T365	439.45350	364.5835	nodiff									2537.4	2191.27	3078.3	3085.56	2501.45	2984.43	2040.63	1599.07	1470.48	2711.41	3180.41	1266.72	2729.73	2044.79	1.33497	0.0748236	0.18353
M317T326	316.78462	326.2060	nodiff									12730.5	12442.9	12067.2	11585.3	11850.7	10787.8	8161.65	9488.82	8967.65	8719.59	8749.84	9456.7	11910.8	8924.04	1.33468	6.13744e-06	0.445421
M517T327_1	516.69617	326.9400	nodiff									3491.24	3205.4	3459.39	2612.43	3539.84	2583.51	2083.52	2349.78	2365.52	3028.68	1853.22	2475.56	3148.64	2359.38	1.33452	0.00874385	0.210792
M243T92	243.06058	92.0520	nodiff									10254.9	1797.26	2097.86	1091.29	1941.34	1470.18	2163.36	1371.19	2659.46	3667.03	1891.45	2225.05	3108.81	2329.59	1.33449	0.608026	0.103473
M868T279	867.73873	278.7100	nodiff									3760.92	4845.43	4457.96	5155.21	4356.35	4918.98	4307.81	4017.13	2830.46	2731.22	3130.81	3587.12	4582.47	3434.09	1.33441	0.00625403	0.247382
M526T265	526.29598	264.7820	nodiff									15330.7	15960.8	14007.6	13611.4	13532.2	13862.2	9968.93	10258.4	9637.61	9966.43	11413.3	13485.6	14384.2	10788.4	1.3333	0.000566051	0.476814
M361T368	360.87751	368.3530	nodiff									5723.65	5923.18	5737.61	6419.58	5573.14	6537.3	4729.78	5156.06	4795.97	4066.76	4274.17	3915.69	5985.74	4489.74	1.33321	0.000156847	0.298696
M587T41	587.46746	41.4720	nodiff									5045.02	3739.82	2802.15	3836.92	7355.78	5925.68	4567.73	4868.29	5207.26	2420.24	2396.56	2071.43	4784.23	3588.59	1.33318	0.212705	0.222243
M534T408	534.17685	407.9550	nodiff									16429.5	17168.7	18451.9	17659.8	17879.7	16991.7	13155.2	12843.9	12384.2	13815.4	13858.8	12391.3	17430.2	13074.8	1.33311	6.75344e-07	0.536447
M380T263	380.16568	262.9070	nodiff									8194.24	11287.6	8545.65	7587.86	8101.54	8835.61	7461.23	6700.45	5704.62	8529.37	5397.6	5627.71	8758.75	6570.16	1.33311	0.0139129	0.345159
M595T391	595.27035	390.5390	nodiff									13806.7	10049.4	14687.7	15013.8	13868.4	11761.3	15505.1	10730.6	10126	6405.82	4978.97	11658.3	13197.9	9900.79	1.33301	0.0860979	0.376359
M481T317	480.69243	317.0900	nodiff									3536.05	4463.56	5055.29	5767.26	4461.8	5550.73	3463.73	2563.08	3698.09	4369.86	3893.86	3643.73	4805.78	3605.39	1.33294	0.0160897	0.250806
M157T209	157.05964	209.1340	nodiff									2345.85	1766.37	1645.32	2182.21	8684.64	2222.79	1364.77	1728.46	1242.83	1521.67	1970.34	6312.12	3141.2	2356.7	1.33288	0.579735	0.118462
M498T289	498.25277	289.4510	nodiff									10453.9	22040.5	12562.9	12602.1	12663.4	21492.3	10279.9	10196.6	9814.69	12680.8	15682.7	10252.9	15302.5	11484.6	1.33244	0.124436	0.420438
M435T372	435.39226	371.6350	nodiff									1809.17	2295.83	2067	1997.28	2200.24	1320.84	1422.62	1135.07	1576.87	1452.35	1619.52	1567.32	1948.39	1462.29	1.33242	0.012647	0.167023
M499T141	499.16206	141.0360	nodiff									2880.27	1412.87	1642.08	1592.49	1841.97	1913.24	1291.05	2161	1526.16	1091.07	900.864	1500.68	1880.49	1411.8	1.33197	0.122913	0.133144
M1196T202	1196.08417	201.6510	nodiff									17127.5	7257.09	18771.2	8838.65	7101.83	7221.69	7545.81	7063.52	6447.43	10503.2	10897.1	7338.28	11053	8299.23	1.33181	0.266325	0.298248
M154T206	154.08497	205.5720	nodiff									2606.12	1616.1	3035.71	2372.82	2962.39	6049.39	1589.13	1431.46	3705.53	2498.21	2786.07	1987.68	3107.09	2333.01	1.33179	0.303812	0.199848
M124T283	124.02333	283.2040	nodiff									64027.4	149049	100545	80135.4	107644	103626	36414.6	65434.7	119691	125797	74580.7	32377.5	100838	75716	1.33179	0.240059	0.943233
M401T279_3	401.23783	279.3810	nodiff									31206.5	36514.2	31282.6	13646.8	27464.3	28092.8	16586.2	24327.5	22608.9	17816.7	16312.1	28670.1	28034.6	21053.6	1.33158	0.0929559	0.536311
M1008T248_3	1008.29032	248.3400	nodiff									2371.87	2351.69	2591.42	1074.66	1168.04	2116.47	1386.21	1424.61	1882.36	1265.11	1493.21	1318.22	1945.69	1461.62	1.33119	0.117802	0.134834
M817T235_1	816.84101	234.9470	nodiff									6344.23	6836.18	7248.01	5278.47	5678.6	6099.71	6039.54	3877.27	4165.99	4909.13	4348.21	4821.67	6247.53	4693.64	1.33106	0.00482349	0.294131
M414T318	414.23342	318.3890	diff									360496	359529	368386	360427	407597	349765	260893	277544	267546	301760	279223	270811	367700	276296	1.33082	4.0994e-06	2.46525
M181T299	181.08121	299.2640	nodiff									6220.3	9065.73	5923.69	6405.39	6424.98	8132.46	5214.74	4485.6	5419.98	6242.02	5545.6	4789.7	7028.76	5282.94	1.33046	0.0124386	0.312175
M294T206_1	294.04602	205.6460	nodiff									1326.37	1608.87	1534.24	1311.77	1373.84	1239.27	1211.34	1027.74	748.853	1218.2	1117.62	985.738	1399.06	1051.58	1.33043	0.00369282	0.142306
M244T277	244.17600	277.4600	nodiff									5155.52	792.913	6069.13	7346.76	5526.91	6982.64	3272.84	4866.63	1946.05	5307.04	4332.47	4236.69	5312.31	3993.62	1.3302	0.252471	0.213705
M495T336	495.21981	335.6860	nodiff									25561.4	19781.5	19943	18566.2	19784.8	18654.2	14313.3	15206.8	13814.4	16747.4	14030.7	17823.1	20381.8	15322.6	1.33018	0.00239911	0.55053
M259T162	259.11472	161.6570	nodiff									12887.3	11217.5	10185.8	14914.6	14148.8	9426.26	6442.31	10045.8	4729.32	11170.8	10730.6	11605.4	12130.1	9120.72	1.32995	0.0674372	0.379076
M394T456	393.73953	455.8165	nodiff									1496.58	1390.77	1523.09	1150.01	2352.91	2707.68	775.948	1599.05	1359.24	1695.91	1635.9	920.372	1770.17	1331.07	1.32989	0.170967	0.170161
M529T368	529.36735	368.3970	nodiff									3764.85	3421.37	2569	1872.18	2212.23	3205.08	1886.49	1905.32	2267.25	1880.1	1978.71	2899.5	2840.79	2136.23	1.32981	0.0672822	0.175789
M594T365	594.03577	365.1610	nodiff									4594.81	1842.21	2014.54	1722.54	2075.21	1842.98	1566.8	1129.03	1436.56	2533.6	1923.03	2010.35	2348.71	1766.56	1.32954	0.267191	0.134102
M510T431	510.22077	430.7770	nodiff									6322.59	3407.41	7376.08	2627.46	8402.56	4619.24	2268.88	5931.05	3618.7	4736.26	2797.15	5287.85	5459.22	4106.65	1.32936	0.248003	0.208387
M222T206	222.02407	206.2020	nodiff									1283.37	1572.54	1671.51	1494.74	1256.28	1457.57	791.839	1071.2	1190.69	877.316	1145.15	1496.3	1456	1095.41	1.32918	0.0141734	0.145637
M147T42	147.09048	41.9870	nodiff									9049.46	2909.6	3241.59	7103.94	4269	3884.03	3599.86	3607.22	3433.99	3715.08	5159.65	3399.49	5076.27	3819.21	1.32914	0.253265	0.199273
M158T237	158.08022	237.4990	nodiff	Diethyl l-glutamate	[M+H-C2H6O]+	0.970923820849697			Organic acids and derivatives	Carboxylic acids and derivatives	Amino acids, peptides, and analogues	33223.8	33372.9	33616.4	33317.6	32135.4	32465.3	21898.1	24685.2	24502.5	29042.4	25101.6	23841.6	33021.9	24845.2	1.3291	8.65111e-06	0.736844
M564T343	564.27261	343.1620	nodiff									20534.4	20518	16379.6	15560.5	17719.3	14895.7	12680.3	11274.3	11996	15629.2	14096.3	13785.2	17601.3	13243.6	1.32904	0.00440064	0.506827
M387T38_2	387.34493	37.5910	nodiff									10388	2674.07	1763.1	2406.98	2518.97	2507.51	4450.94	1939.35	2440.03	2414.14	2625.7	2879.54	3709.76	2791.61	1.3289	0.523267	0.123799
M230T272	230.06892	271.7370	diff									111132	78002.5	110240	117047	84636.2	113761	60590.7	97900.2	62938.3	79233.7	65006.6	97019.3	102470	77114.8	1.3288	0.0263346	1.13526
M342T110_1	342.05775	109.9730	nodiff									1688.56	1469.74	1661.71	1980.99	3424.19	2107.66	1244.13	2073.44	1459.9	1717.26	1503.58	1283.41	2055.48	1546.95	1.32872	0.138378	0.151455
M919T365_2	919.06943	364.5610	nodiff									2761.53	2751.55	2410.7	2857.51	1953.67	1384.96	1079.62	1466.12	1353.42	1157.36	1928.42	3642.42	2353.32	1771.23	1.32864	0.23376	0.190891
M832T236_2	831.85080	235.6510	nodiff									3931.98	4481	4090.7	3852.96	5163.17	3682.6	4427.74	3153.89	2367.27	2993.74	3608.53	2421.29	4200.4	3162.08	1.32837	0.0229219	0.231524
M233T511	233.12358	510.5260	nodiff									34221.1	28010.3	45289.2	64828.8	22545.1	38424.6	28722.3	42440	22364.4	17152.8	34095.5	30885.7	38886.5	29276.8	1.32824	0.206137	0.659156
M308T209	308.13816	208.6700	nodiff									6532.82	4601.14	2515.33	5298.09	5475.44	3253.9	1193.08	4735.06	943.749	3908.73	7658.02	2401.95	4612.79	3473.43	1.32802	0.364691	0.175833
M897T327	897.29682	326.6585	nodiff									30221.7	20134.2	17317.9	25748.4	16158.5	29322.3	14682	21503.1	13871.7	19759.4	17204.4	17583	23150.5	17433.9	1.3279	0.0654585	0.507521
M135T439	135.02902	438.5110	nodiff									4334.89	3835.77	3765.3	2460.69	3615.07	3076.69	3078.25	2399.38	2711.23	2660.25	2574.35	2457.98	3514.74	2646.91	1.32786	0.012453	0.213902
M170T39	170.11591	38.9275	nodiff									3662.83	5201.28	5080.85	16151.1	3254.96	5325.38	2561.31	5825.83	4872.47	5789.54	5924.98	4155.18	6446.06	4854.89	1.32775	0.454602	0.244741
M253T324_2	253.37194	324.1050	nodiff									73996	70506.8	74608.6	31611.4	75654	67253.8	60132.7	54590.8	45106.6	32535.3	50471	53632.7	65605.1	49411.5	1.32773	0.069171	0.842938
M572T180	572.03749	180.1720	nodiff									2099.54	1543.17	1720.35	1581.69	1599.58	1899.12	1913.57	958.692	1629.09	960.418	1291.97	1112.5	1740.57	1311.04	1.32763	0.0396116	0.140155
M222T537	222.13713	536.5440	nodiff									14332.4	10775.5	14522.7	9112.1	13141.2	3940.87	7257.81	10330.8	4103.74	9160.36	9469.07	9259.19	10970.8	8263.49	1.32762	0.182928	0.332665
M482T340	482.19930	339.5130	nodiff									50299.9	52759.8	48297.3	47106.1	47995.4	43996.7	35763.7	37985.3	34522.4	38353.2	36566.7	35591.7	48409.2	36463.8	1.32759	4.85723e-06	0.889624
M204T304	204.12196	304.4050	nodiff	Acetylcarnitine	[M+H]+	0.844305888676981		C02571	Lipids and lipid-like molecules	Fatty Acyls	Fatty acid esters	12073.7	11308.6	11509.6	17465.5	11691	11150.5	8873.82	9737.49	10395.5	10927.6	10550.9	6165.75	12533.2	9441.85	1.32741	0.0304632	0.389977
M398T59_2	398.16713	59.1660	nodiff	4(3h)-quinazolinone, 2-[(6-amino-9h-purin-9-yl)methyl]-5-methyl-3-(2-methylphenyl)-	[M+H]+	0.705169152865328			Organoheterocyclic compounds	Imidazopyrimidines	Purines and purine derivatives	6368.07	3195.85	3121.46	6336.98	2788.18	2710.67	4346.69	2359.34	2721.54	2853.9	3402.24	2789.69	4086.87	3078.9	1.32738	0.223115	0.195519
M453T391	453.19388	390.5350	nodiff									40171.3	44261.5	40305	41569.6	42151.4	40348.1	30627	30925.6	29172.1	32630.6	31873.3	32280.8	41467.8	31251.6	1.3269	2.33663e-07	0.828154
M509T451	508.68956	450.7480	nodiff									1676.23	1586.53	1729.54	1091.3	1304.68	1538.69	874.954	1484.36	955.1	916.202	1301.35	1196	1487.83	1121.33	1.32685	0.0266004	0.135658
M631T350	630.58507	349.8400	nodiff									3130.11	2266.41	2380.59	2589.93	1014.35	1103.02	1613.69	926.345	948.778	2503.78	2137.71	1279.91	2080.74	1568.37	1.32669	0.2654	0.135357
M619T350	618.94162	349.9005	nodiff									4897.61	5471.98	5488.15	5273.9	5014.58	4538.45	3491.1	2160.96	3354.49	4610.44	5750.12	3762.53	5114.11	3854.94	1.32664	0.0359067	0.255409
M401T389	401.20178	388.5330	nodiff									25973.9	43674.2	31025.5	27451.7	27620.6	36842.5	19224.1	27459.6	18401.6	31391.1	32301	16393.4	32098.1	24195.1	1.32663	0.0774825	0.619563
M331T380	330.93534	380.1570	nodiff									4932.11	5082.07	4570.5	4941.46	4674.95	4645.91	3286.16	3623.63	3692.61	3325.99	3818.11	4003.6	4807.83	3625.02	1.32629	7.85049e-06	0.280025
M198T42	198.12938	41.7020	diff	Dibenzylamine	[M+H]+	0.997515261165131			Benzenoids	Benzene and substituted derivatives	Phenylmethylamines	272518	403026	282027	250871	370792	347074	213320	244411	214653	253813	266923	259289	321051	242068	1.32629	0.0142038	2.11243
M403T133	403.06571	132.5150	nodiff									3685.56	5422.8	3849.17	3809.54	4074.75	4070.98	2686.34	3380.15	2414.93	2827.51	3601.77	3875.07	4152.13	3130.96	1.32615	0.0155607	0.235211
M353T317	352.99527	316.5050	nodiff									6741.88	6848.9	5844.06	5975.19	6522.32	6025.13	3786.53	5035.22	4295.66	5021.48	5221.57	5266.04	6326.25	4771.08	1.32596	0.000414509	0.315591
M673T39	672.52361	39.3015	nodiff									2604.03	2168.54	1342.6	2410.6	1704.26	808.38	1643.3	1087.5	1099.25	1308.39	995.332	2191.22	1839.74	1387.5	1.32594	0.208348	0.151085
M327T31	326.99131	30.5830	nodiff	Tris(2-chloropropyl) phosphate	[M+H]+	0.802545105385569			Organic acids and derivatives	Organic phosphoric acids and derivatives	Phosphate esters	2229.59	2478.08	2390.9	2643.12	2241.98	2054.01	1698.07	1766.2	1740.97	1717.73	1899.1	1765.74	2339.61	1764.64	1.32583	7.86748e-05	0.194451
M845T451	845.35177	451.4710	nodiff									17622.8	17333.3	18875.2	13112.7	15490.1	15187.3	9867.18	11741.5	11517.8	14090.5	13642.8	12791.4	16270.2	12275.2	1.32546	0.00362719	0.487265
M350T449	350.11813	448.8950	nodiff									18313.1	8018.62	9261.49	10353	9143.68	9061.69	7451.4	6846.47	7813.93	8226.58	8435.56	9626.39	10691.9	8066.72	1.32544	0.132262	0.319948
M301T483	301.18616	482.7820	nodiff	Gly-Pro-Lys	[M+H]+	0.843516217207002			Organic acids and derivatives	Carboxylic acids and derivatives	Amino acids, peptides, and analogues	40344.4	42559.1	38667.6	37991.5	43789.4	36234.5	28151.6	37590.3	24332.7	37210.5	25261.4	28236.1	39931.1	30130.4	1.32527	0.00417435	0.761326
M445T327	444.91975	326.6640	nodiff									1981.79	2196.5	2012.45	1536.17	1627.73	2012.61	1308.41	1540.45	1222.65	1541.18	1544.65	1421.22	1894.54	1429.76	1.32508	0.00286772	0.165329
M562T405	562.21060	404.7090	nodiff									10316.5	11943.1	11101.2	10995.1	10972.3	11477	7749.78	7883.07	9074.69	7076.05	8965.83	9671.05	11134.2	8403.41	1.32496	0.000141389	0.414967
M285T346	285.03986	345.9920	nodiff									12956.8	11297.9	12586.4	10993.2	12680.9	10043.7	8750.76	6455.65	6590.51	10837.2	10185.5	10434.7	11759.8	8875.71	1.32494	0.0110582	0.407844
M573T403	573.28666	403.4140	nodiff									45681.7	46212.8	82010.4	48481.3	45974	46574.7	47699.4	31302.9	23826.1	61403	45256	28223.7	52489.2	39618.5	1.32486	0.152386	0.708111
M488T371	488.37393	370.9650	nodiff									1121.74	1792.06	1204.36	1201.14	1478.62	1065.65	828.495	776.441	1077.13	925.314	988.091	1340.42	1310.6	989.315	1.32475	0.0442331	0.127471
M476T111	476.30495	110.8800	diff									182381	172113	186215	178632	186476	176841	129868	129799	126266	136380	147912	147080	180443	136218	1.32467	1.68739e-06	1.72177
M558T256	558.22498	255.9220	nodiff									10639.2	10465.3	9693.19	9451.6	10083.3	10823.3	6918.12	6258.23	7442.86	9265.13	7106.57	9193.27	10192.7	7697.36	1.32418	0.00116277	0.397114
M871T196	871.07419	196.0995	nodiff									4178.35	4224.39	3247.76	2940.79	2760.13	3129.62	3285.01	4159.11	1832.23	1674.95	2422.89	2093.03	3413.51	2577.87	1.32416	0.105885	0.18324
M353T272	353.14976	272.3970	nodiff									4698.76	7663.9	3405.95	2313.03	3186.16	3499.87	5552.9	1621.29	3378.23	2148.99	3418.99	2585.67	4127.94	3117.68	1.32404	0.315958	0.161039
M808T339	808.32517	338.8630	nodiff									5008.77	6864.06	5847.78	11542.9	6640.6	8891.44	6125.71	7115.29	4181.82	5852.27	4877.85	5682.07	7465.92	5639.17	1.32394	0.114649	0.265405
M412T326	411.92751	326.0010	nodiff									656.709	537.839	338.474	491.858	535.251	529.596	395.238	406.467	149.955	487.62	501.793	393.185	514.954	389.043	1.32364	0.0877832	0.0790424
M247T253	247.07920	252.7450	nodiff									40267.3	44515.1	42264.6	41840.6	43207.3	39455.7	32052.9	33898.6	30651.1	34413.2	28725.2	30305	41925.1	31674.3	1.32363	5.53748e-06	0.819683
M254T324	254.16118	324.0840	nodiff	Benzeneethanamine, 3,5-dimethoxy-.alpha.-methyl-4-propoxy-	[M+H]+	0.937591508247633			Benzenoids	Benzene and substituted derivatives	Phenethylamines	1.02035e+07	5.63584e+06	5.60485e+06	9.19221e+06	8.91771e+06	9.70204e+06	8.68961e+06	6.45382e+06	3.95504e+06	7.23045e+06	4.76447e+06	6.11965e+06	8.20936e+06	6.20217e+06	1.32363	0.0948359	9.81506
M312T110	312.09593	109.5580	nodiff									2627.07	5312.48	2147.53	1493.55	5333.26	983.575	2840.95	3725.19	1816.61	1460.39	1731.11	1947.93	2982.91	2253.7	1.32356	0.411176	0.125807
M323T340	322.96746	340.1490	nodiff									1035.51	1306.77	963.543	1283.69	1157.3	1253.84	896.341	867.911	1143.67	927.416	718.352	736.312	1166.78	881.667	1.32337	0.00747291	0.123278
M669T378	668.78579	378.1180	nodiff									3099.03	7125.05	6822.66	3755.42	7298.69	4216.73	5446.7	3473.48	1879.85	4064.78	4597.09	4959.39	5386.26	4070.22	1.32334	0.188756	0.214831
M106T195	106.04880	194.7190	nodiff									4855.98	8480.96	5560.92	5180.73	5164.76	5272.78	4601.76	3969.26	4248.77	5184.83	3571.88	4514.32	5752.69	4348.47	1.32292	0.0408219	0.258851
M137T445	137.04467	444.6205	nodiff									5264.29	4783.42	5079.83	6003.93	5371.41	4434.94	2587.5	4640.69	3512.87	3365.62	5326.54	3959.1	5156.3	3898.72	1.32256	0.0198131	0.265338
M77T170	77.03783	169.7655	nodiff									5021.71	4531.19	5964.4	5382.26	4379.57	5505.6	3133.86	2071.4	4166.16	5543.83	3047.52	5314.5	5130.79	3879.54	1.32252	0.0684088	0.242826
M215T530	214.63873	529.7540	nodiff									1173.32	994.79	1393.83	2252.66	1058.1	1621.64	1691.81	1306.9	309.998	963	943.836	1209.32	1415.72	1070.81	1.3221	0.229045	0.104893
M158T233	158.15281	233.0440	nodiff									5214.99	5433.45	4913.25	7587.09	7630.92	5640.86	3964.99	5143.82	5009.83	4756.92	4215.24	4458.69	6070.09	4591.58	1.322	0.0192873	0.274195
M543T220_1	542.77818	219.6450	nodiff									4017.99	5808.41	3257.9	3950.69	3667.48	3007.53	3088.84	2617.65	2341.64	3614.58	3388.05	2893.51	3951.67	2990.71	1.32131	0.0577367	0.212275
M144T318	144.10079	317.7510	nodiff	L-homoarginine	[M+H-CH3ON]+	0.809758617488109	HMDB0000670	C01924	Organic acids and derivatives	Carboxylic acids and derivatives	Amino acids, peptides, and analogues	51842.2	55071.8	52033.8	50769.6	47338.5	48911.4	35392.7	38563.3	38297.7	41229.9	39930.9	38151.8	50994.6	38594.4	1.32129	3.66877e-06	0.909129
M293T525	293.21658	525.2105	nodiff									3215	5400.06	9988.06	8145.02	5763.05	4260.45	5630.74	4189.25	2983.94	9642.79	4097.1	1288.25	6128.61	4638.68	1.3212	0.35914	0.199971
M373T327	372.75032	326.7460	nodiff									5152.6	5280.89	5977.22	4717.4	6068.04	6172.89	3996.8	3555.59	4741.06	4296.58	4349.95	4318.02	5561.51	4209.67	1.32113	0.000934449	0.289396
M476T209	476.34701	208.6700	nodiff									953.207	988.185	557.382	810.176	825.063	1191.51	519.399	402.295	1025.77	680.823	490.882	912.678	887.588	671.974	1.32087	0.138368	0.0924045
M789T320	789.23237	319.8790	nodiff									8823.83	6965.83	7366.1	6597.41	7732.39	6570.57	5552.92	5000.24	4322.76	6328.66	5858.12	6291.52	7342.69	5559.04	1.32086	0.00363394	0.328237
M256T2	256.26330	1.8150	nodiff									132627	161670	153009	97376.2	307876	208865	111949	192021	145677	109619	100301	144225	176904	133965	1.32052	0.225102	1.33666
M1105T316	1105.37920	316.4650	nodiff									3707	3854.4	4336.2	3241.57	4270.02	3417.65	2215.61	3290.64	2463.07	3394.84	2898.18	3026.29	3804.47	2881.44	1.32034	0.00542644	0.233242
M625T436	625.20581	436.3620	nodiff									7801.58	7877.62	7626.87	9926.62	11597.8	7701.25	7397.33	6101.46	6428.59	7165.12	6224.94	6469.85	8755.28	6631.22	1.32031	0.0130309	0.336621
M634T479	634.25624	479.0040	nodiff									7536.45	13470.6	7220.77	13054.3	6051.9	7360.77	7004	8828.9	7246.8	6615.9	3544.63	8186.85	9115.78	6904.51	1.32026	0.177985	0.328532
M290T315	289.64549	315.1860	nodiff									2552.19	1614.76	1468.29	1825.93	1536.96	1761.77	1458.01	1458.08	1079.47	1780.74	1087.27	1287.5	1793.32	1358.51	1.32006	0.0494503	0.144326
M476T470	476.23304	469.9805	nodiff									19658.4	32247.2	13317.4	20999.9	17166.1	13563.1	19761.4	8641.15	9395.76	18780.8	16766.9	15251.2	19492	14766.2	1.32004	0.199717	0.404915
M145T109	145.07491	108.6875	nodiff									71065.9	61473	57309	70534.6	33450.6	68995.3	57216.7	65460.3	12622.9	18084.9	60813.8	60806.9	60471.4	45834.3	1.31935	0.226153	0.720167
M189T553	189.15862	553.1300	nodiff									38321.7	41911.9	28681.2	30703.7	28712.2	68946.9	33353.3	31686.4	26676.8	26783.1	31003.2	30347.5	39546.3	29975	1.31931	0.164549	0.696327
M158T58	158.05901	57.9630	nodiff									80075.2	54463.3	52257.8	40174.3	41125.2	35407.5	39392.6	37010.9	36730.1	38366.4	37542.1	41043.7	50583.9	38347.6	1.31909	0.0958617	0.733209
M309T498	308.67304	497.7100	nodiff									5503.28	7345.19	5393.71	7592.77	4850.95	9017.76	2679.79	4644.45	9614.14	3720.11	7313.28	2136.32	6617.28	5018.01	1.3187	0.265245	0.218504
M637T38	637.36401	37.6055	nodiff									3898.02	2385.94	2240.69	2216.79	5869.61	2854.75	2741.96	1712.96	2522.06	2720.97	2061.65	3002.97	3244.3	2460.43	1.31859	0.232941	0.178345
M563T445	563.28392	444.8985	nodiff									30204.5	25848.3	25896.7	30962.5	28192.2	23788	19907.8	25783.3	19499.1	22763.2	17509.7	19607.5	27482	20845.1	1.31839	0.00248689	0.628465
M451T457	451.16606	457.3780	nodiff									10020	9191.98	9368.95	9561.86	9284.31	8570.95	7777.57	8026.39	7248.84	4363.49	6649.82	8412.62	9333	7079.79	1.31826	0.0050064	0.367634
M521T341	521.10346	341.4695	nodiff									4504.11	4971.73	6013.38	5466.25	5093.52	5897.97	3158.67	3696.18	4197.82	3672.98	3190.48	6318.84	5324.49	4039.16	1.31822	0.0376646	0.257306
M444T316_2	444.24472	316.4660	diff									1.31678e+06	1.32454e+06	1.44791e+06	1.36426e+06	1.33282e+06	1.31546e+06	985944	1.01975e+06	1.0107e+06	1.07629e+06	1.03762e+06	1.01638e+06	1.3503e+06	1.02445e+06	1.31807	1.00344e-07	4.67905
M542T341_2	542.29134	340.8290	diff									72262	85414.6	71997.7	71612.7	71987.2	69060.9	54285	55728.5	55466.3	59026.8	55764	55402.9	73722.5	55945.6	1.31775	2.99353e-05	1.07675
M168T376	168.04811	375.5560	nodiff									5650.79	6991.16	7265.71	26263.7	5710.74	7750.63	5515.17	5269.38	5378.22	6306.9	4910.41	17890.7	9938.79	7545.12	1.31725	0.551614	0.354198
M1022T354_1	1021.86443	354.1095	nodiff									8676.18	15080.1	12771	13425.1	13820.8	12593.3	5642.88	5931.03	13181.7	9467.9	10835.8	12916.4	12727.7	9662.62	1.31722	0.0866977	0.372835
M427T221	427.21715	220.7900	nodiff									30673	33939.6	32072.5	30563.3	34021.5	30883.2	22468.7	23171.4	23670.4	25623	26906.2	24107.3	32025.5	24324.5	1.3166	9.57695e-06	0.718014
M490T70	490.32014	69.9540	nodiff									7641.26	8275.44	7516.67	9196.67	9669.08	10408.6	6879.85	6120.64	4773.3	6761.08	7751.35	7748	8784.62	6672.37	1.31657	0.00944337	0.353521
M550T427	549.77741	427.4825	nodiff									3945.07	6464.3	3203.33	4873.92	3994.36	4488.31	3873.42	3027.58	3305.79	3235.38	3343.15	3703.14	4494.88	3414.74	1.31632	0.0458229	0.223749
M706T341	706.31585	341.4820	nodiff									31625.9	33944	29851.1	30212.2	27582.4	29190.3	23966.8	26320.9	24664	22533.6	22033.9	19060.2	30401	23096.6	1.31625	0.000306899	0.66799
M374T357	373.79195	356.8480	nodiff									7617.1	4465.51	5556.21	7609.53	9242.89	7281.81	1790.97	4002.77	4457.18	5546.36	6694.78	9244.61	6962.17	5289.44	1.31624	0.209383	0.24809
M553T383_1	553.16811	383.3700	nodiff									5637.31	5837.77	5621.39	4402.6	5794.95	6231.06	3240.11	4302.62	4509.5	7004.49	3433.92	2980.47	5587.51	4245.18	1.3162	0.0676843	0.277342
M231T573	231.21698	573.1700	nodiff									10518.8	6056.85	10601.1	7896.63	5007.11	6812.87	8949.05	2435.51	11770.6	2188.54	2613.5	7678.17	7815.56	5939.24	1.31592	0.351408	0.262018
M235T327_1	234.83869	326.6770	nodiff									6243.07	5359.42	6293.49	4913.84	5433.31	5283.93	4943.76	4559.96	3605.21	4016.49	4563.85	3793.08	5587.84	4247.06	1.3157	0.00153996	0.281725
M197T374	197.09984	373.5810	nodiff									21911.3	19945.8	21817	21694.5	21216.9	18476.7	15423.4	16863	15887.4	16405.4	14926.1	15628.2	20843.7	15855.6	1.3146	1.22986e-05	0.575043
M253T94	253.05750	94.1990	nodiff									34418.7	35054.8	34502.6	32012	35998.2	28900.8	23658.4	21504.7	26697.2	23877.2	32080.1	25006	33481.2	25470.6	1.3145	0.00140024	0.704572
M443T353	443.09152	352.5140	nodiff									1757.27	3023.83	3012.83	3275.77	3041.08	2095.57	2274.92	2187.07	2313.75	2272.35	1602.15	1681.49	2701.06	2055.29	1.3142	0.0466215	0.176245
M229T392	229.12869	392.4140	nodiff									52261.4	47574.4	48338	49081.1	50203.6	49000.7	36388.2	30961	37041.8	45556.2	41760.1	33893.3	49409.9	37600.1	1.31409	0.000391823	0.88009
M445T222	444.79932	222.0940	nodiff									1264.34	1106.26	1006.89	1367.59	1141.05	1100.54	852.773	912.22	838.263	576.123	1136.99	1000.9	1164.44	886.213	1.31396	0.013655	0.125346
M208T131	208.44380	131.2350	nodiff									2003.22	1777.5	1581.77	1924.39	1977.53	1237.42	1365.65	988.927	1491.37	1330.6	1664.91	1153.36	1750.31	1332.47	1.31358	0.02279	0.14863
M348T325	348.12100	324.8470	nodiff									2935.23	3449.01	2597.3	2793.37	4822.35	2630.95	2156.58	2141.89	2231.01	3155.21	2644.75	2310.27	3204.7	2439.95	1.31343	0.0737578	0.194709
M444T369	444.40469	369.0070	nodiff									942.168	1290.29	1228.46	1174.26	1301.84	1350.24	754.174	865.314	1274.16	982.731	827.56	844.602	1214.54	924.757	1.31337	0.0135646	0.123796
M113T231	113.10626	231.1240	nodiff									2755.2	3021.35	2736.73	2521.77	3235.89	3193.85	2527.81	2653.19	2306.06	1229.29	2257.06	2325.17	2910.8	2216.43	1.31328	0.0151008	0.189041
M702T265	702.27865	264.7790	nodiff									13327.2	10620.9	10014.5	9689.87	10129.6	10565.6	8669.75	9034.09	6307.58	7615.04	7801.54	9573.94	10724.6	8166.99	1.31317	0.00531481	0.383255
M331T137	331.15363	136.9250	nodiff									9069.49	9980.88	383.328	5826.41	7874.92	10047.6	2437.87	6187.51	7159.72	7957.57	5124.08	4018.29	7197.11	5480.84	1.31314	0.34286	0.268442
M201T202	201.10079	202.3160	nodiff									5650.17	5176.16	3643.32	4692.34	5702.29	5080.71	1497.03	1738.58	15349.9	1497.53	1562.76	1158.83	4990.83	3800.78	1.31311	0.620881	0.134336
M439T374_2	439.41811	373.5755	nodiff									1772.68	1413.8	1179	1332.6	1425.42	1216.32	1086.73	746.226	657.117	1179.11	1130.7	1551.4	1389.97	1058.55	1.31309	0.0622462	0.126973
M308T350	308.00526	349.8965	nodiff									2627.72	3591.6	3877.5	3869.71	2319.44	2832.78	2588.47	1539.42	2257.42	3626.78	3438.99	1119.09	3186.46	2428.36	1.31218	0.155718	0.171772
M537T348	537.43611	348.0130	nodiff									1899.74	1483.37	2306.95	1288.25	696.066	1015.71	746.489	1197.57	1082.52	981.191	1458.76	1156.85	1448.35	1103.9	1.31203	0.211946	0.128301
M535T285	535.28289	284.9610	nodiff									19583.2	21104.8	18737.1	18692.2	19029.4	18919	13365.4	12560	21708.8	14051.2	14569.3	12220.5	19344.3	14745.9	1.31184	0.0113762	0.494408
M281T388	281.07420	387.9195	nodiff									127188	139790	128503	129397	122821	130217	111382	117514	106350	131144	112411	14345.8	129653	98857.9	1.3115	0.107251	1.19473
M584T219	584.20839	219.0450	nodiff									1492.19	805.897	936.4	1288.03	1352.76	1181.98	694.114	905.222	491.213	1194.55	813.297	1282.78	1176.21	896.862	1.31147	0.115589	0.111326
M125T38	125.13135	37.9050	nodiff									2064.51	2785.58	2122.43	2844.21	2569.09	1445.2	2146.27	1385.51	2561.24	1207.92	863.969	2382.02	2305.17	1757.82	1.31138	0.157424	0.168522
M298T39	298.27297	38.8510	nodiff									13474.5	9263.09	9884.57	12387.6	12412.2	21747.7	8506.73	8391.71	10677.7	10721.6	11702.3	10376.9	13194.9	10062.8	1.31126	0.132513	0.419195
M354T89	354.08417	89.1820	nodiff									3108.92	2038.17	3040.35	2952.7	3109.72	6693.25	3468.08	2070.93	2790.1	2761.32	1968.21	2915.26	3490.52	2662.32	1.31108	0.264425	0.214347
M542T34	542.25816	34.3960	nodiff									1939.45	3377.1	1290.29	943.547	891.506	1091.99	1094.22	841.515	2023.85	1091.92	1206.89	1016.83	1588.98	1212.54	1.31046	0.396699	0.101474
M502T351	501.65076	350.6040	nodiff									7998.13	7779.52	7832.45	6907.97	5831.01	6068.69	5444.69	5947.85	5051.44	4925.83	4568.51	6431.11	7069.63	5394.9	1.31043	0.00583516	0.323545
M375T451	375.19275	451.4530	nodiff									55336.8	34407.9	37657.8	36889.9	39653.7	34320.2	28720.2	32597.9	26743.1	30875.6	29549.2	33347.1	39711.1	30305.5	1.31036	0.0195499	0.706323
M1157T283_3	1157.21130	282.7775	nodiff									5079.88	5442.34	2957.8	5440.23	5198.96	4525.85	4555.48	3895.97	3634.68	4404.47	1811.69	3558.81	4774.18	3643.52	1.31032	0.0705109	0.223743
M527T252	526.73909	252.1320	nodiff									1824.19	1897.54	2318.98	1657.42	1807.19	1735.79	1408.79	969.781	1525.33	1761.52	1537.28	1376.73	1873.52	1429.9	1.31024	0.0113851	0.157538
M426T318_1	426.13313	317.6790	nodiff									4154.65	2944.58	5069.52	5108.32	4612.43	2658.34	3880.41	2967.39	3670.43	2955.07	2047.14	3215.27	4091.31	3122.62	1.31022	0.0853848	0.217683
M550T399_1	549.78508	398.8590	nodiff									5286.15	7799.71	6987.53	6509.67	10006.7	5607.86	5213.33	4824.16	4521.63	5793.9	5513.21	6341.2	7032.94	5367.9	1.31018	0.0512561	0.282769
M275T418	275.13403	417.9200	nodiff									52664.4	54057	50427.5	49977.1	47234.7	45631.7	38674.7	37663.3	36651.3	39257.6	39400.4	37343.2	49998.7	38165.1	1.31006	6.15139e-06	0.889649
M239T318	239.06307	317.7465	nodiff									4765.14	4366.51	5356.85	4508.55	5297.51	4265.72	3424.98	4023.41	3945.88	3386.81	3461.71	3560.92	4760.05	3633.95	1.30988	0.000504908	0.263766
M567T258_1	567.15734	258.4870	nodiff									8803.59	9769.62	8922.85	9145.13	9082.07	9861.99	8006.04	6390.08	6522.93	6512.09	7660	7344.48	9264.21	7072.6	1.30987	6.49353e-05	0.373687
M131T82	131.11685	82.1180	diff									69722.3	68810.8	66270.7	63177.1	66849.5	59796.3	48212.2	52440.6	48022.5	52644.9	50139.8	49823.5	65771.1	50213.9	1.30982	3.91186e-06	1.0241
M456T369_2	456.38441	369.3610	nodiff									1066.24	2152.14	2063.93	2062.33	1883.04	2277.13	1352.2	1401.08	1769.6	1309.33	1437.79	1514.53	1917.47	1464.09	1.30967	0.0386839	0.145483
M884T41	883.60099	40.9930	nodiff									5380.65	5261.1	5571.23	7007.8	4700.01	4180.34	6230.03	3881.62	3808.94	2984.42	4229.8	3378.86	5350.19	4085.61	1.30952	0.0637683	0.247009
M668T343	668.35926	343.4880	diff									117551	127980	120815	124757	116722	122677	92059.7	94045.9	102207	94272.7	88441.1	86819.1	121750	92974.3	1.30951	1.35299e-06	1.37068
M658T457	658.30415	456.7640	nodiff									17352.3	20071.2	22171.9	13895.1	10661.5	16852.2	19657.5	17198.9	12288.6	6735.41	8475.56	12779.7	16834	12855.9	1.30944	0.161846	0.390799
M118T203	118.03091	203.0090	nodiff									6611.78	5300.25	4160.66	6153.63	7047.43	3925.13	6622.76	3253.1	5511.75	2744.87	4301.8	2925.92	5533.15	4226.7	1.30909	0.14596	0.217207
M467T349	466.91388	348.5410	nodiff									5810.04	6015.87	6102.45	4540.91	3915.36	4736.55	3919.24	2842.65	3567.58	4707.04	4096.6	4640.26	5186.86	3962.23	1.30908	0.0259483	0.255451
M458T252	458.19048	252.1380	nodiff									12909.5	12983.3	13265.3	12930.2	12133.6	10524.5	8986.7	9472	7235.98	11943.2	9224.92	10237.3	12457.7	9516.68	1.30904	0.0030244	0.427959
M455T327	454.69630	326.8390	nodiff									4408.73	4420.65	4772.8	4835.14	5037.32	4078.13	3952.8	3600.76	3218.22	3748.44	3282.41	3249.35	4592.13	3508.66	1.3088	0.000197747	0.261262
M153T306	153.03936	305.8890	nodiff									4483.17	3951.27	3775.58	3228.89	4475.74	4434.67	2936.46	2594.74	3320.43	3368.98	2968.98	3415.49	4058.22	3100.85	1.30875	0.00289698	0.245328
M399T115	399.14653	114.5410	nodiff									9534.89	9584.81	7064.98	7251.02	10032.3	6466.42	4953.04	5517	4292.77	7738.79	8303.45	7352.52	8322.41	6359.6	1.30864	0.0603229	0.312201
M340T39_1	340.23853	39.1175	nodiff									5691.22	10800.5	7927.74	5856.68	8729.97	5382.46	5365.39	5683.13	4365.92	7467.92	4061.12	6976.71	7398.09	5653.36	1.30862	0.123605	0.268465
M590T350_1	589.58461	349.6040	nodiff									2379.77	3208.03	2147.84	2636.49	2534.3	3019.09	1568.25	1127.16	2803.58	2092.06	2987.48	1593.03	2654.25	2028.59	1.30842	0.0979183	0.166718
M700T351	700.44713	350.6140	nodiff									9192.73	10206.4	8641.59	10098.3	8697.91	9449.56	6960.67	6221.13	7971.39	8837.52	6494.63	6535.49	9381.08	7170.14	1.30835	0.00127559	0.367263
M315T322	315.09439	322.1130	nodiff									25153.7	28286.1	26452.6	26330.1	26965.9	31497.5	20182.9	19918.1	22498	21094.1	20875.3	21322.4	27447.7	20981.8	1.30817	6.30204e-05	0.643502
M595T370	594.75186	369.5490	nodiff									5156.29	6359.43	5600.08	5665.01	7089.45	5638.34	5256.09	4148.24	4663.64	4652.24	4172.08	4262.36	5918.1	4525.77	1.30764	0.00182709	0.288381
M381T338_1	381.07797	337.5010	nodiff									38522.3	38418.1	34976.9	37884.2	38672.9	34928.4	26880.4	30077.7	26271.2	29693.5	29515.8	28408.1	37233.8	28474.5	1.30762	4.19672e-06	0.768737
M393T409	393.21463	408.6185	nodiff									13735.5	21836	22613	21759.2	10909.3	11690.3	13004.2	13362.7	13652	12377.8	13218.8	12828.2	17090.5	13073.9	1.30722	0.107095	0.489888
M141T225	141.10121	225.2590	nodiff									2287.75	2875.51	2521.13	2383.23	2342.03	2747.85	2481.96	1987.62	1685.25	1616.46	2448.64	1375.61	2526.25	1932.59	1.30718	0.0180073	0.176923
M183T53_1	182.52569	52.8800	nodiff									3556.61	3258.34	3171.62	3036.61	3468.37	2598.83	2395.68	3035.81	2400.7	2352.98	2380.41	2041.56	3181.73	2434.53	1.30692	0.00310347	0.209824
M273T63	272.96833	62.5985	nodiff									120015	181210	54859.7	132394	154513	164031	111093	168933	38163.1	186417	61410.7	51702.7	134504	102953	1.30645	0.341542	1.21003
M758T230	757.80508	230.4170	nodiff									6204.18	7146.4	6705.27	5772.11	6920.66	5852.37	4816.19	4793.88	4327.69	5136.53	4385.18	6089.32	6433.5	4924.8	1.30635	0.0016071	0.306923
M293T404	292.66836	404.0490	nodiff									1924.2	2374.28	2067.92	2207.75	2172.18	1759.14	1810.02	1273.44	1967.79	1911.24	1244.65	1366.65	2084.24	1595.63	1.30622	0.0136194	0.162059
M575T263	575.31441	262.8890	diff									553746	501567	497239	470216	478986	451847	356497	371999	335852	376647	377268	443026	492267	376881	1.30616	0.000224164	2.75858
M702T296	702.38194	296.2245	nodiff	Telaprevir (vx-950)	[M+Na]+	0.778856178653479			Organic acids and derivatives	Peptidomimetics	Hybrid peptides	11688.6	11959.3	18127.8	14331.2	9031.15	9385.1	9884.89	9461.01	10084.3	8843.05	9189.8	9602.12	12420.5	9510.87	1.30593	0.0641903	0.407974
M606T369_2	605.74459	369.0190	nodiff									3827.91	4749.15	3618.23	3852.85	3938.41	4013.11	3006.51	2907.84	2051.02	4107.98	3822.46	2483.72	3999.94	3063.26	1.30578	0.0253489	0.233313
M221T35	221.11643	34.8860	nodiff									1960.02	1263.27	2356.64	1891.4	1964.97	1874.5	2298.3	1228.65	1301.19	1356.01	1311.54	1168.12	1885.13	1443.97	1.30552	0.0783756	0.137457
M256T392	256.09250	391.7765	nodiff									4162.04	4260.09	7142.93	5462.25	7247.08	6776.59	4417.2	7711.39	3102.05	4789.61	2677.37	4151.92	5841.83	4474.92	1.30546	0.171307	0.229957
M215T229	215.04752	228.5940	nodiff									11481.8	11708	11407.6	10489.1	10942.5	10456.5	8066.17	7657.77	7973.01	9578.2	8954.35	8699.84	11080.9	8488.22	1.30545	3.30503e-05	0.418092
M130T208	130.06401	208.3070	nodiff	Isoquinoline	[M+H]+	0.713954722335956	HMDB0034244	C06323				72358.2	74566.1	79122.3	67565.7	68924.7	72332.1	47307.8	45526.1	47087.9	49944.4	97738	45534.3	72478.2	55523.1	1.30537	0.0779767	0.894951
M494T254	494.23415	254.0400	nodiff									9406.69	15970.2	8884.52	8754.94	13087.8	12872.9	9655.5	6928.48	8166.73	9550.38	10656.4	7894.6	11496.2	8808.68	1.3051	0.0698719	0.375377
M372T380	372.00499	379.5200	nodiff									1233.2	1144.46	1241.06	1171.08	1188.57	1136.06	1034.34	1166.38	819.652	782.281	623.481	1026.42	1185.74	908.759	1.30479	0.00797792	0.124713
M277T327	276.82999	326.6850	nodiff									11837.1	10958.5	12165	11215.3	11931.8	10691.7	7788.83	8862.53	8470.14	8555.08	9299.9	9751.98	11466.6	8788.08	1.30479	2.81341e-05	0.424463
M370T256	370.17425	255.9210	nodiff	Allocryptopine	[M+H]+	0.824043943866594	HMDB0030583					14351.1	10907.5	12406.4	9905.88	8803.46	10064.2	10092.5	8580.76	7143.31	8097.26	9108.02	7903.78	11073.1	8487.61	1.30462	0.0183949	0.367808
M314T466	314.22110	466.0275	nodiff									14228.4	7756.12	12034.2	17308.7	11347.3	15264.1	12547.7	6410.08	8656.13	9197.69	13095.6	9837.75	12989.8	9957.51	1.30452	0.106698	0.354051
M401T339	401.21733	338.8470	nodiff									7538.38	8023.91	4351.82	8079.72	6164.42	6566.75	4317.51	6713.55	5325.63	3852.89	4736.86	6281.35	6787.5	5204.63	1.30413	0.058053	0.279993
M701T143	701.38983	142.5990	nodiff									12512.9	11905.5	12536.8	12454	12556.7	11682.3	9329.73	8957.85	8424.5	9737.19	11426.8	8597.44	12274.7	9412.26	1.30412	0.00012552	0.433549
M1037T450	1037.35210	450.4715	nodiff									2410.61	2731.6	2129.72	2210.97	2697.63	3498.59	1576.9	2432.36	1641.89	1990.21	1978.29	2405.94	2613.18	2004.26	1.30381	0.0361284	0.183458
M261T257	261.08930	257.1905	nodiff									11660.4	12301	17877.2	17831.3	10657.6	17083.8	10202.5	10470.1	12020.2	12562.1	10910.2	10880.7	14568.6	11174.3	1.30376	0.0386558	0.401916
M590T349	589.92122	349.2410	nodiff									3336.98	3629.43	3488.76	6214.42	3523.07	2643.3	3286.43	2534.7	2058.48	4008.14	2644.1	2983.8	3805.99	2919.28	1.30375	0.153223	0.195504
M319T191	319.12733	191.4010	nodiff									11160.7	11899.8	11563.4	10630.2	10931.9	9569.83	7521.31	7700.51	6743.22	8125.06	10111.2	10235.4	10959.3	8406.11	1.30373	0.00361953	0.401355
M285T424	284.86898	423.8890	nodiff									5108.23	5750.02	5829.9	4584.71	5075.43	5613.9	4482.4	3862.13	3909.52	3644.96	4253.25	4365.93	5327.03	4086.37	1.30361	0.000408232	0.276396
M860T253	859.52583	253.4130	nodiff									10931.9	13094.1	12917	14497.5	13715.8	13183.4	6191.53	14795.1	8803.48	9517.27	12728.6	8075.81	13056.6	10018.6	1.30323	0.052719	0.382265
M339T319	339.11504	319.2390	nodiff									6567.53	7944.51	8256	8633.32	8805.41	7791.9	6475.22	5577.78	6711.52	5875.71	5390.27	6805.44	7999.78	6139.32	1.30304	0.0010789	0.334664
M283T260	283.21486	259.7190	nodiff									3224.81	2620.7	1927.47	3129.2	3323.7	1948.22	3380.38	1742.37	1790.42	1803.57	2831.82	866.474	2695.68	2069.17	1.30278	0.19215	0.147875
M400T134_1	400.15397	133.7020	nodiff									5696.7	3699.83	2139.46	3085.18	2083.04	3544.96	1703.98	3150.49	2790	2944.41	3424.42	1532.69	3374.86	2591	1.30253	0.24135	0.159675
M648T446	648.16095	445.5520	nodiff									2078.9	1559.01	1413.36	3052.66	1860.31	1778.54	1636.69	1503.53	1190.73	1303.26	2074.75	1308.08	1957.13	1502.84	1.30229	0.126677	0.135716
M970T356	969.56987	356.3100	nodiff									6324.56	7082.88	6157.2	8203.09	7197.84	7634.3	5616.56	5907.07	6158.59	2654.09	5626.06	6749.27	7099.98	5451.94	1.30228	0.0326954	0.290927
M367T346	367.04277	346.4660	nodiff									2518.64	3394.55	2572.85	2612.79	3134.05	2276.22	2350.89	1701.82	1466.5	2305.32	2341.01	2511.69	2751.52	2112.87	1.30226	0.0256024	0.184831
M844T330	844.22480	330.4680	nodiff									4960.12	5798	4454.04	4422.66	5162.19	5157.88	3924.55	3694.68	3715.3	3576.68	3312.25	4782.52	4992.48	3834.33	1.30205	0.00280351	0.262491
M138T190	138.10977	189.9860	nodiff									3487	2642.85	3462.92	3362.02	3168.65	2851.46	2495.88	2221.92	1540.72	2716.64	2891.09	2711.82	3162.48	2429.68	1.30161	0.0138215	0.203964
M451T409_1	450.70421	408.8040	nodiff									5065.25	7098.76	5115.64	4816.56	5866.6	5132.77	3959.17	5682.92	3998.98	4225.04	4071.95	3490.77	5515.93	4238.14	1.3015	0.0201756	0.258039
M678T401	678.30618	400.8630	nodiff									34441.6	33194.7	20764.4	18273.6	16411.4	16426.6	19543.5	18647.8	12639	17419.1	23936.1	15014.4	23252	17866.6	1.30142	0.182669	0.445587
M216T298_1	216.05297	297.9950	nodiff									21764.1	22680.3	22074.1	22380	22194.1	20986.4	15794.1	16349.7	16075.5	17381.1	19022.2	16870	22013.2	16915.4	1.30137	2.58481e-06	0.589708
M758T231	758.13898	230.5140	nodiff									6909.41	8277.3	7520.84	7591.33	7608.52	6724.47	5146.83	6207.07	5439.61	6665.65	5207.08	5630.6	7438.64	5716.14	1.30134	0.000434325	0.332957
M197T323	197.12725	322.8385	nodiff									6482.06	7304.36	7302.46	6025.17	5200.35	7609.85	5414.87	6535.55	4103.93	5539.31	4709.17	4377.72	6654.04	5113.43	1.30129	0.0151294	0.286602
M654T316	654.19508	315.8260	nodiff									46116.5	49651.2	42512	43475.5	46159.5	37522.8	31045.3	31746.5	26475.4	39533.1	39061.7	36123.7	44239.6	33997.6	1.30126	0.00340769	0.799547
M192T260	192.06434	259.7050	nodiff									19061.3	21336.3	20430.7	18255.5	18152.1	15865.3	17653.1	14527.9	14799.5	12854.2	12658.3	14443.9	18850.2	14489.5	1.30096	0.00228674	0.512977
M127T192	127.09678	192.0745	nodiff	Melamine	[M+H]+	0.885315171650337	HMDB0041922	C08737	Organoheterocyclic compounds	Triazines	1,3,5-triazines	46403.5	77842.6	77647.8	81081.1	43016.7	76365.9	70476.5	44615.4	34658.2	39857.4	75689.3	44034.9	67059.6	51555.3	1.30073	0.151089	0.764485
M314T349	313.99825	348.6220	nodiff									9328.79	10100.8	6757.19	6985.37	7756.47	7114.76	6561.84	6038.35	4979.74	6256.7	6883.63	6217.4	8007.23	6156.28	1.30066	0.0141971	0.318669
M575T356	574.90879	356.0025	nodiff									50826.9	78053.5	74621.9	43706.4	45973.1	52336.9	37819.9	35924.6	33495	48071.8	39914.6	70427.6	57586.5	44275.6	1.30064	0.138843	0.766278
M649T411	649.07525	411.4635	nodiff									1259.27	1211.82	829.41	1293.52	1589.39	1387.79	1093.8	994.382	852.621	866.996	1053.58	959.867	1261.87	970.207	1.30062	0.023958	0.126969
M357T348	357.06094	348.0470	nodiff									26553.3	28440	25051	24215.6	25674.5	23117.1	18547.2	18147.3	17657.4	20896.4	21677.5	20761.8	25508.6	19614.6	1.30049	0.000188168	0.625208
M612T216	611.71956	215.5820	nodiff									3753.75	3261.28	3214.99	3598.79	3973.29	3997.08	3232.31	2696.17	3225.58	2760.93	2254.04	2593.49	3633.2	2793.75	1.30047	0.00237662	0.222818
M533T220	533.19354	220.1900	nodiff									2714.31	3045.83	1921.6	1752.17	3039.97	3241.68	2155.27	1705.83	2086.24	2081.06	1770.95	2286.32	2619.26	2014.28	1.30034	0.0517209	0.185855
M545T477	545.14675	476.9530	nodiff									3260.34	7751.18	3770.58	3671.1	3747.22	2470.75	4141.59	2432.37	3374.9	3127.15	3664.19	2232.71	4111.86	3162.15	1.30034	0.269066	0.174431
[truncated: 11,229 more rows]
